# Supplementary material for: Single-cell RNA sequencing analysis of the temporomandibular joint condyle in 3 and 4-month-old human embryos
Source: Cell Biosci. 2023 Jul 19;13:130. doi: 10.1186/s13578-023-01069-5 (PMC10357633; doi:10.1186/s13578-023-01069-5)
Supplement: Supplementary file 5 — Additional file 5. [file 13578_2023_1069_MOESM5_ESM.csv]

	p_val	avg_log2FC	pct.1	pct.2	p_val_adj	cluster	gene
CDKN1C	0	5.99945186	0.591	0.256	0	0	CDKN1C
CRYAB	0	3.945494558	0.518	0.182	0	0	CRYAB
PEG10	0	3.307868837	0.694	0.29	0	0	PEG10
RPL31	0	2.196349282	0.809	0.345	0	0	RPL31
RPS27	0	2.084371287	0.786	0.361	0	0	RPS27
RPL21	0	1.548149337	0.784	0.384	0	0	RPL21
RPL13A	0	1.519725786	0.774	0.376	0	0	RPL13A
RPL13	0	1.136414623	0.694	0.391	0	0	RPL13
C1QTNF3	0	1.123840337	0.635	0.197	0	0	C1QTNF3
DDX5	1.10E-281	1.622660548	0.539	0.308	3.31E-278	0	DDX5
GPC3	1.13E-223	0.861593734	0.598	0.301	3.40E-220	0	GPC3
HIST1H2AH	6.50E-198	0.844498536	0.122	0.307	1.95E-194	0	HIST1H2AH
CLCN5	7.81E-197	1.336281678	0.575	0.238	2.34E-193	0	CLCN5
ZFAND2A	9.19E-196	3.804284085	0.384	0.24	2.76E-192	0	ZFAND2A
HSPB1	6.38E-186	0.306836669	0.511	0.315	1.91E-182	0	HSPB1
AC037487.1	4.35E-176	1.497730511	0.107	0.27	1.30E-172	0	AC037487.1
COL10A1	4.30E-171	0.484506842	0.293	0.226	1.29E-167	0	COL10A1
PRELP	4.55E-167	1.018385041	0.427	0.299	1.37E-163	0	PRELP
CD82	1.32E-160	2.219447799	0.56	0.195	3.97E-157	0	CD82
COL15A1	1.26E-154	0.503935099	0.495	0.222	3.78E-151	0	COL15A1
RBBP6	2.51E-152	1.46689604	0.429	0.288	7.53E-149	0	RBBP6
PAX7	4.10E-152	9.407357711	0.535	0.118	1.23E-148	0	PAX7
RAPSN	8.75E-152	8.33722295	0.262	0.08	2.63E-148	0	RAPSN
HIST1H3C	4.82E-147	0.831118402	0.143	0.351	1.45E-143	0	HIST1H3C
HIST1H3G	1.73E-126	0.631453926	0.244	0.445	5.20E-123	0	HIST1H3G
MYF5	4.06E-125	11.94228575	0.521	0.12	1.22E-121	0	MYF5
SGCA	7.28E-121	5.751054884	0.536	0.166	2.18E-117	0	SGCA
MT-TL1	4.76E-120	5.502952309	0.544	0.313	1.43E-116	0	MT-TL1
MSC	1.13E-117	5.852246739	0.253	0.073	3.40E-114	0	MSC
KPNA2	1.45E-112	0.976580119	0.353	0.203	4.35E-109	0	KPNA2
SPRY1	2.13E-109	3.290897513	0.509	0.295	6.38E-106	0	SPRY1
COL21A1	1.79E-101	3.698920973	0.566	0.298	5.38E-98	0	COL21A1
DNAJB4	1.40E-74	4.798582202	0.473	0.323	4.20E-71	0	DNAJB4
BAG3	5.12E-69	0.949566627	0.244	0.263	1.54E-65	0	BAG3
APOE	3.16E-68	3.624687303	0.413	0.107	9.47E-65	0	APOE
PPP1R14B	1.61E-67	6.54321655	0.385	0.177	4.84E-64	0	PPP1R14B
CKS2	6.46E-62	1.147841738	0.272	0.222	1.94E-58	0	CKS2
HIST2H2AB	1.40E-54	0.58577498	0.16	0.27	4.21E-51	0	HIST2H2AB
HIST1H1A	3.67E-53	1.134040969	0.172	0.309	1.10E-49	0	HIST1H1A
S100A4	1.86E-50	0.452812222	0.374	0.22	5.59E-47	0	S100A4
SERTAD1	9.47E-49	2.170405827	0.234	0.265	2.84E-45	0	SERTAD1
APOC1	4.37E-44	1.889401497	0.374	0.112	1.31E-40	0	APOC1
TMSB15A	5.57E-41	0.685708751	0.251	0.369	1.67E-37	0	TMSB15A
LRRC2	1.56E-40	4.586367889	0.264	0.095	4.68E-37	0	LRRC2
PARM1	9.77E-40	7.528849801	0.413	0.091	2.93E-36	0	PARM1
EDN3	2.60E-38	2.635989551	0.281	0.104	7.80E-35	0	EDN3
NUSAP1	1.19E-35	4.802683457	0.379	0.486	3.57E-32	0	NUSAP1
C12orf65	2.71E-28	0.255683262	0.267	0.201	8.12E-25	0	C12orf65
SREK1IP1	6.34E-27	3.260607149	0.277	0.293	1.90E-23	0	SREK1IP1
LINC01587	1.16E-21	3.047658419	0.45	0.165	3.48E-18	0	LINC01587
MET	1.86E-18	1.768993594	0.406	0.105	5.59E-15	0	MET
POPDC3	4.52E-18	3.860805698	0.407	0.137	1.36E-14	0	POPDC3
KIF2C	1.80E-17	1.060311048	0.417	0.495	5.40E-14	0	KIF2C
LANCL2	2.75E-16	8.470453072	0.325	0.119	8.26E-13	0	LANCL2
PCDH7	8.81E-13	1.301048268	0.32	0.148	2.64E-09	0	PCDH7
HMMR	3.25E-12	0.948430713	0.464	0.412	9.76E-09	0	HMMR
DUT	6.21E-12	6.943799832	0.214	0.322	1.86E-08	0	DUT
ECT2	1.16E-11	2.923926951	0.345	0.413	3.47E-08	0	ECT2
PDLIM3	1.80E-10	3.24240292	0.349	0.125	5.40E-07	0	PDLIM3
MSTN	1.58E-09	1.847366028	0.266	0.149	4.75E-06	0	MSTN
PCLAF	5.88E-09	4.2666696	0.341	0.394	1.76E-05	0	PCLAF
NEK2	8.58E-08	2.776966138	0.498	0.458	0.000257256	0	NEK2
ID2	1.14E-07	1.834342362	0.352	0.397	0.000340974	0	ID2
PARD6G-AS1	1.19E-07	2.240173549	0.265	0.109	0.00035789	0	PARD6G-AS1
AC011498.7	6.28E-07	0.70039945	0.241	0.258	0.001883891	0	AC011498.7
ASPM	3.52E-06	1.88623732	0.381	0.43	0.010568232	0	ASPM
LINC02308	1.61E-05	4.212805729	0.298	0.085	0.048293079	0	LINC02308
KIF18A	2.00E-05	0.696048549	0.435	0.408	0.060118751	0	KIF18A
CHODL	3.42E-05	1.325104146	0.356	0.204	0.102462422	0	CHODL
UBE2C	0.000367489	0.35912892	0.458	0.499	1	0	UBE2C
CHRNA1	0.003273211	4.65816826	0.346	0.13	1	0	CHRNA1
C1R	0	12.83658062	0.837	0.148	0	1	C1R
PCDH18	0	12.82602195	0.766	0.22	0	1	PCDH18
COL6A6	0	12.58143001	0.658	0.155	0	1	COL6A6
PDGFRA	0	12.11547928	0.825	0.158	0	1	PDGFRA
SERPING1	0	10.53059889	0.716	0.255	0	1	SERPING1
NID1	0	10.33802905	0.699	0.237	0	1	NID1
NRK	0	10.24055191	0.643	0.27	0	1	NRK
CAPN6	0	9.987150976	0.8	0.255	0	1	CAPN6
PRRX1	0	9.94971271	0.659	0.271	0	1	PRRX1
ISLR	0	9.326391703	0.614	0.169	0	1	ISLR
C1S	0	8.851583914	0.589	0.104	0	1	C1S
LAMA4	0	7.715882684	0.725	0.278	0	1	LAMA4
LAMC1	0	6.787965422	0.658	0.318	0	1	LAMC1
NRP1	0	6.738895348	0.625	0.162	0	1	NRP1
ADAMTSL3	0	6.659417125	0.647	0.126	0	1	ADAMTSL3
ABCA6	0	6.554201086	0.614	0.08	0	1	ABCA6
ABCA8	0	4.688522567	0.611	0.155	0	1	ABCA8
HGF	0	4.446348263	0.577	0.09	0	1	HGF
CTSC	0	4.297912068	0.643	0.152	0	1	CTSC
TNFAIP6	0	4.20451707	0.582	0.172	0	1	TNFAIP6
IFITM3	0	3.991021689	0.773	0.282	0	1	IFITM3
FSTL1	0	3.908951245	0.771	0.278	0	1	FSTL1
FBN1	0	3.827021108	0.72	0.234	0	1	FBN1
ITM2A	0	3.631639357	0.769	0.218	0	1	ITM2A
LAMA2	0	3.277753504	0.687	0.288	0	1	LAMA2
IGFBP5	0	2.872426762	0.654	0.215	0	1	IGFBP5
CXCL12	0	2.860852489	0.685	0.185	0	1	CXCL12
CALCRL	0	2.423505184	0.603	0.111	0	1	CALCRL
COL3A1	0	2.219705552	0.907	0.225	0	1	COL3A1
GPX3	0	1.843073015	0.649	0.26	0	1	GPX3
COL6A3	0	1.833887106	0.694	0.256	0	1	COL6A3
VCAN	0	1.382448343	0.686	0.331	0	1	VCAN
DAB2	0	1.133536431	0.768	0.191	0	1	DAB2
FBN2	0	1.077444663	0.698	0.215	0	1	FBN2
POSTN	0	1.052259673	0.699	0.182	0	1	POSTN
AKAP12	0	0.968383295	0.789	0.2	0	1	AKAP12
COL4A1	0	0.252677658	0.693	0.237	0	1	COL4A1
NEGR1	3.11E-307	10.51117211	0.556	0.093	9.33E-304	1	NEGR1
SERPINE2	1.28E-294	1.356350989	0.593	0.181	3.83E-291	1	SERPINE2
PLBD1	1.90E-292	2.387112027	0.405	0.097	5.70E-289	1	PLBD1
ABCG2	2.32E-287	1.398590659	0.368	0.076	6.96E-284	1	ABCG2
MAN1A1	3.93E-263	1.370476029	0.569	0.146	1.18E-259	1	MAN1A1
SULF1	9.12E-241	2.677227246	0.497	0.149	2.74E-237	1	SULF1
SMOC2	2.73E-239	6.385879122	0.533	0.169	8.18E-236	1	SMOC2
LY6E	1.41E-238	10.12394475	0.516	0.224	4.23E-235	1	LY6E
TCF7L2	8.84E-227	11.28369152	0.586	0.215	2.65E-223	1	TCF7L2
APOD	2.35E-225	3.995047482	0.512	0.138	7.05E-222	1	APOD
SRPX	8.69E-224	2.436981958	0.426	0.128	2.61E-220	1	SRPX
GADD45B	1.69E-221	2.492497743	0.585	0.294	5.08E-218	1	GADD45B
ANGPT1	2.40E-217	8.28864486	0.43	0.062	7.20E-214	1	ANGPT1
NID2	3.85E-213	2.561661114	0.458	0.142	1.16E-209	1	NID2
SCN7A	7.46E-212	2.555046833	0.605	0.209	2.24E-208	1	SCN7A
KCTD12	9.99E-211	5.398970256	0.573	0.234	3.00E-207	1	KCTD12
C3	1.75E-209	8.984969469	0.374	0.051	5.24E-206	1	C3
FAM13C	1.10E-208	6.153035375	0.523	0.087	3.30E-205	1	FAM13C
PLAGL1	4.69E-205	4.542612131	0.571	0.277	1.41E-201	1	PLAGL1
TFPI	4.19E-203	0.456429599	0.554	0.195	1.26E-199	1	TFPI
FOS	7.17E-195	3.101302043	0.623	0.339	2.15E-191	1	FOS
TSHZ2	6.46E-191	2.783969756	0.512	0.128	1.94E-187	1	TSHZ2
COL1A2	8.22E-183	0.991560553	0.422	0.259	2.47E-179	1	COL1A2
LVRN	5.01E-182	3.415528073	0.267	0.028	1.50E-178	1	LVRN
FAM171B	1.93E-180	5.978910679	0.513	0.129	5.78E-177	1	FAM171B
FHL1	6.84E-174	1.970631213	0.497	0.202	2.05E-170	1	FHL1
AC012569.1	2.67E-173	0.93540397	0.381	0.214	8.00E-170	1	AC012569.1
PLPPR4	5.04E-166	3.577416136	0.491	0.106	1.51E-162	1	PLPPR4
AGT	2.44E-164	4.061856888	0.351	0.044	7.33E-161	1	AGT
FGF7	4.31E-164	4.351193707	0.451	0.157	1.29E-160	1	FGF7
PLAU	1.18E-162	2.514244193	0.302	0.068	3.53E-159	1	PLAU
LIFR	3.97E-162	2.197210799	0.474	0.13	1.19E-158	1	LIFR
CDH2	5.89E-161	1.238365946	0.295	0.066	1.77E-157	1	CDH2
COL6A2	2.99E-156	1.63483353	0.558	0.302	8.98E-153	1	COL6A2
MGP	1.56E-152	3.632467639	0.444	0.219	4.67E-149	1	MGP
FIBIN	2.53E-151	2.042274491	0.479	0.141	7.59E-148	1	FIBIN
JUNB	3.43E-149	1.088515678	0.554	0.327	1.03E-145	1	JUNB
RUNX1T1	5.69E-149	9.782881386	0.496	0.137	1.71E-145	1	RUNX1T1
DIO2	8.16E-146	2.263599731	0.258	0.052	2.45E-142	1	DIO2
FRMD6	1.41E-145	0.503840117	0.46	0.193	4.24E-142	1	FRMD6
ABCA9	3.05E-145	11.68934608	0.485	0.072	9.16E-142	1	ABCA9
SERPINE1	7.03E-145	3.210419038	0.373	0.136	2.11E-141	1	SERPINE1
SVIL	8.51E-144	3.025147199	0.559	0.235	2.55E-140	1	SVIL
VCAM1	4.99E-143	3.137823623	0.507	0.156	1.50E-139	1	VCAM1
NCAM2	2.18E-133	4.124471982	0.386	0.099	6.55E-130	1	NCAM2
PCDHB13	5.07E-133	0.62178607	0.28	0.099	1.52E-129	1	PCDHB13
PTGFR	1.31E-132	4.408524112	0.41	0.098	3.92E-129	1	PTGFR
APCDD1L-AS1	2.31E-131	2.077346143	0.358	0.047	6.94E-128	1	APCDD1L-AS1
MYC	4.01E-130	4.508238587	0.519	0.277	1.20E-126	1	MYC
COLEC12	9.89E-129	2.814933941	0.507	0.237	2.97E-125	1	COLEC12
TGFBR3	5.20E-119	8.1123365	0.527	0.223	1.56E-115	1	TGFBR3
NCALD	4.47E-117	1.340251116	0.454	0.162	1.34E-113	1	NCALD
JUN	3.15E-116	1.771015788	0.579	0.377	9.46E-113	1	JUN
ANK1	2.05E-114	0.593202331	0.293	0.225	6.16E-111	1	ANK1
LRRN3	4.13E-112	4.723976981	0.357	0.077	1.24E-108	1	LRRN3
FILIP1L	1.21E-110	3.351407112	0.445	0.225	3.62E-107	1	FILIP1L
ADAMTS1	4.14E-106	1.696581415	0.416	0.217	1.24E-102	1	ADAMTS1
GUCY1B1	3.56E-104	0.454807297	0.409	0.146	1.07E-100	1	GUCY1B1
DCLK1	1.74E-103	8.716651237	0.442	0.1	5.23E-100	1	DCLK1
IFITM2	1.29E-100	0.772605418	0.197	0.357	3.86E-97	1	IFITM2
STAMBPL1	1.19E-99	3.81675654	0.406	0.095	3.58E-96	1	STAMBPL1
THBS1	1.54E-99	0.875496358	0.45	0.268	4.63E-96	1	THBS1
ABCA10	1.11E-91	4.245017279	0.448	0.068	3.34E-88	1	ABCA10
TRIM22	2.53E-90	3.103373868	0.323	0.056	7.58E-87	1	TRIM22
ZFP36	2.55E-90	2.910661405	0.513	0.304	7.64E-87	1	ZFP36
RARRES1	4.26E-90	4.867294435	0.336	0.07	1.28E-86	1	RARRES1
MGST1	8.62E-90	11.06596083	0.402	0.083	2.59E-86	1	MGST1
SCG5	5.83E-89	1.92378213	0.426	0.092	1.75E-85	1	SCG5
SLC8A1	1.87E-88	0.678858613	0.419	0.088	5.62E-85	1	SLC8A1
EGFL6	3.31E-85	3.474267611	0.485	0.16	9.92E-82	1	EGFL6
FBLN5	1.89E-81	1.627683397	0.435	0.195	5.68E-78	1	FBLN5
OLFML3	2.67E-80	1.753154285	0.372	0.175	8.00E-77	1	OLFML3
SEMA3C	3.77E-80	4.97402479	0.501	0.19	1.13E-76	1	SEMA3C
MOXD1	1.14E-78	4.604872176	0.306	0.107	3.41E-75	1	MOXD1
PTGS2	4.42E-76	3.308562495	0.368	0.128	1.33E-72	1	PTGS2
CNTNAP2	1.28E-75	2.062277897	0.412	0.097	3.84E-72	1	CNTNAP2
HS3ST1	2.21E-75	3.189753364	0.337	0.056	6.64E-72	1	HS3ST1
SVEP1	6.12E-73	4.91387694	0.407	0.104	1.84E-69	1	SVEP1
FAP	6.16E-72	9.273013298	0.419	0.096	1.85E-68	1	FAP
PHYHIPL	1.69E-69	4.827188092	0.414	0.076	5.06E-66	1	PHYHIPL
GFRA1	2.20E-67	8.415506666	0.389	0.252	6.60E-64	1	GFRA1
MMP1	3.86E-67	2.666645412	0.308	0.13	1.16E-63	1	MMP1
ABLIM1	2.07E-66	2.48001947	0.371	0.126	6.21E-63	1	ABLIM1
SOCS3	4.86E-66	1.698522198	0.366	0.209	1.46E-62	1	SOCS3
FBLN1	1.57E-65	0.287898122	0.351	0.183	4.70E-62	1	FBLN1
FILIP1	8.82E-65	2.38330534	0.287	0.099	2.65E-61	1	FILIP1
CHRDL1	4.02E-64	3.825251359	0.406	0.069	1.20E-60	1	CHRDL1
SELENOM	1.27E-63	0.398702843	0.377	0.194	3.80E-60	1	SELENOM
IGFBP4	1.27E-62	2.761758963	0.433	0.16	3.80E-59	1	IGFBP4
CNTFR	1.97E-60	6.856219839	0.264	0.073	5.91E-57	1	CNTFR
VWDE	1.05E-59	6.210901125	0.409	0.066	3.16E-56	1	VWDE
PLPP3	7.39E-59	7.880118893	0.461	0.158	2.22E-55	1	PLPP3
THY1	9.46E-59	4.148979082	0.454	0.191	2.84E-55	1	THY1
EBF2	1.44E-58	0.518728646	0.427	0.101	4.32E-55	1	EBF2
RBMS3	3.45E-58	3.301170359	0.467	0.161	1.04E-54	1	RBMS3
DNM3	1.02E-57	1.731522502	0.33	0.072	3.06E-54	1	DNM3
TMEM176B	2.14E-57	6.731754464	0.406	0.131	6.41E-54	1	TMEM176B
CXCL2	2.18E-57	0.887100439	0.293	0.172	6.53E-54	1	CXCL2
IL33	2.33E-56	1.011830041	0.266	0.164	6.99E-53	1	IL33
SLCO4C1	6.64E-56	10.31625792	0.392	0.06	1.99E-52	1	SLCO4C1
SOX4	1.15E-55	1.97277139	0.485	0.329	3.45E-52	1	SOX4
MT1G	2.11E-55	0.586275976	0.276	0.15	6.33E-52	1	MT1G
AD000864.1	1.54E-53	0.326249041	0.254	0.178	4.63E-50	1	AD000864.1
ACTB	7.37E-53	6.574473579	0.289	0.404	2.21E-49	1	ACTB
EDNRA	1.25E-51	3.674988711	0.383	0.125	3.76E-48	1	EDNRA
MFAP5	4.28E-51	5.717050797	0.384	0.088	1.28E-47	1	MFAP5
DLGAP5	2.29E-50	4.55927922	0.587	0.441	6.87E-47	1	DLGAP5
SAMHD1	1.27E-47	1.383735527	0.3	0.118	3.82E-44	1	SAMHD1
ADH1C	5.17E-47	4.221520892	0.384	0.056	1.55E-43	1	ADH1C
EFEMP1	7.94E-47	3.42237458	0.419	0.183	2.38E-43	1	EFEMP1
RALY-AS1	5.37E-46	2.129677677	0.276	0.08	1.61E-42	1	RALY-AS1
EPHA3	1.10E-45	6.85532442	0.386	0.139	3.31E-42	1	EPHA3
MKI67	1.49E-45	3.337527548	0.572	0.451	4.46E-42	1	MKI67
CCDC34	1.06E-44	1.587734111	0.339	0.189	3.19E-41	1	CCDC34
NDC80	1.54E-44	4.219317935	0.542	0.425	4.61E-41	1	NDC80
FGF10	4.38E-43	5.845356486	0.362	0.105	1.31E-39	1	FGF10
EGR1	1.18E-42	2.416109216	0.506	0.37	3.53E-39	1	EGR1
ADM	4.01E-41	1.653792403	0.318	0.199	1.20E-37	1	ADM
MMP10	6.23E-40	3.047942624	0.271	0.125	1.87E-36	1	MMP10
S100A6	1.08E-39	0.263735615	0.291	0.381	3.25E-36	1	S100A6
NR2F1	2.82E-38	7.674577817	0.408	0.123	8.46E-35	1	NR2F1
CENPF	3.30E-38	1.436682599	0.551	0.443	9.91E-35	1	CENPF
TMEM176A	5.36E-38	3.255289892	0.364	0.112	1.61E-34	1	TMEM176A
ADAMTS12	6.02E-38	6.240303415	0.382	0.095	1.81E-34	1	ADAMTS12
EGR2	1.91E-37	6.106020546	0.325	0.213	5.74E-34	1	EGR2
CRABP2	2.58E-37	0.463379303	0.312	0.149	7.73E-34	1	CRABP2
ABCA1	5.11E-36	0.643218258	0.359	0.141	1.53E-32	1	ABCA1
NEK9	1.16E-35	5.083726184	0.317	0.106	3.49E-32	1	NEK9
ARHGAP6	2.05E-35	3.936355847	0.28	0.125	6.16E-32	1	ARHGAP6
PLAC9	3.97E-35	3.022891968	0.453	0.19	1.19E-31	1	PLAC9
CMYA5	7.54E-35	3.935036314	0.34	0.105	2.26E-31	1	CMYA5
AURKA	1.00E-34	0.702243998	0.509	0.389	3.00E-31	1	AURKA
CCDC80	2.58E-34	1.774311688	0.272	0.208	7.74E-31	1	CCDC80
DPP4	5.00E-34	0.915192913	0.347	0.056	1.50E-30	1	DPP4
SEMA5A	1.02E-31	1.704518399	0.365	0.147	3.07E-28	1	SEMA5A
FBXO5	2.17E-30	1.340517187	0.305	0.198	6.52E-27	1	FBXO5
CYP1B1	3.87E-30	2.592114411	0.346	0.145	1.16E-26	1	CYP1B1
LRRK2	5.50E-29	1.374029332	0.319	0.079	1.65E-25	1	LRRK2
TGFBR2	9.59E-29	4.471719592	0.377	0.179	2.88E-25	1	TGFBR2
PI15	3.18E-27	1.285664943	0.376	0.108	9.54E-24	1	PI15
ADAMTS9-AS1	1.07E-26	3.007484888	0.25	0.077	3.21E-23	1	ADAMTS9-AS1
HIST1H4E	1.27E-25	2.3606942	0.181	0.279	3.80E-22	1	HIST1H4E
CD34	1.28E-25	0.883130667	0.368	0.153	3.84E-22	1	CD34
CCNA2	2.33E-25	0.850827969	0.555	0.446	6.99E-22	1	CCNA2
FLRT3	1.04E-24	0.277374046	0.328	0.131	3.13E-21	1	FLRT3
SFRP2	2.05E-24	0.66608761	0.423	0.159	6.15E-21	1	SFRP2
MEOX2	3.60E-24	0.940902093	0.355	0.132	1.08E-20	1	MEOX2
ANOS1	5.89E-24	4.147981086	0.344	0.1	1.77E-20	1	ANOS1
ZNF385D	4.06E-23	3.068487306	0.375	0.136	1.22E-19	1	ZNF385D
AGTR1	5.22E-23	4.835489995	0.349	0.075	1.57E-19	1	AGTR1
SGO2	1.41E-22	1.601208905	0.487	0.406	4.23E-19	1	SGO2
MAB21L1	8.37E-22	5.935735354	0.372	0.109	2.51E-18	1	MAB21L1
MXRA5	3.40E-21	4.069664901	0.417	0.202	1.02E-17	1	MXRA5
CLCN51	3.92E-21	1.177681184	0.305	0.339	1.17E-17	1	CLCN5
ADH1B	7.17E-20	11.08934101	0.351	0.072	2.15E-16	1	ADH1B
HJURP	1.72E-18	1.001341881	0.546	0.459	5.17E-15	1	HJURP
KIF23	1.94E-18	1.890039546	0.507	0.438	5.81E-15	1	KIF23
CDK1	2.97E-18	3.022104918	0.515	0.438	8.90E-15	1	CDK1
MATN2	6.03E-18	3.948818816	0.332	0.278	1.81E-14	1	MATN2
SLITRK6	9.73E-18	4.029839793	0.299	0.099	2.92E-14	1	SLITRK6
PLXDC1	1.07E-17	2.441124077	0.309	0.058	3.22E-14	1	PLXDC1
CEBPD	1.22E-17	3.710796116	0.421	0.243	3.65E-14	1	CEBPD
SCN3A	2.57E-17	3.034545922	0.263	0.07	7.71E-14	1	SCN3A
AGTR2	3.86E-17	6.061125132	0.33	0.121	1.16E-13	1	AGTR2
PLXNC1	2.26E-16	9.863002131	0.363	0.081	6.77E-13	1	PLXNC1
TCEAL7	2.97E-16	1.270015245	0.305	0.269	8.90E-13	1	TCEAL7
RARRES3	6.71E-16	2.785976129	0.291	0.062	2.01E-12	1	RARRES3
SYNE2	1.04E-15	3.20931271	0.381	0.257	3.11E-12	1	SYNE2
SERTM2	1.94E-15	9.5772214	0.279	0.035	5.81E-12	1	SERTM2
HMGB1	2.38E-15	0.458719383	0.426	0.361	7.15E-12	1	HMGB1
FLRT2	3.08E-15	6.94658208	0.307	0.154	9.25E-12	1	FLRT2
MT1H	3.30E-15	0.879956019	0.261	0.282	9.90E-12	1	MT1H
CFH	6.29E-15	5.546604104	0.402	0.31	1.89E-11	1	CFH
AC005736.1	2.57E-14	1.622537828	0.254	0.117	7.72E-11	1	AC005736.1
C1orf54	2.67E-14	0.849106835	0.321	0.202	8.01E-11	1	C1orf54
NOV	1.10E-13	5.275895704	0.315	0.114	3.29E-10	1	NOV
HIST1H3I	1.12E-13	0.980121613	0.173	0.253	3.35E-10	1	HIST1H3I
AC019205.1	1.96E-13	1.541554143	0.281	0.105	5.87E-10	1	AC019205.1
DSC2	3.25E-13	3.39679896	0.285	0.065	9.75E-10	1	DSC2
EMP1	1.05E-12	2.524386248	0.323	0.276	3.16E-09	1	EMP1
PLK2	1.11E-12	2.196752942	0.401	0.349	3.34E-09	1	PLK2
DCHS2	1.13E-12	2.680372542	0.355	0.089	3.40E-09	1	DCHS2
CDH18	1.47E-12	5.26251502	0.342	0.077	4.40E-09	1	CDH18
NTNG1	4.87E-12	8.303833866	0.362	0.086	1.46E-08	1	NTNG1
ALDH1A1	4.67E-11	2.432280409	0.252	0.14	1.40E-07	1	ALDH1A1
NTM	8.62E-11	2.103870699	0.312	0.139	2.59E-07	1	NTM
KIF20A	1.15E-10	0.748178888	0.526	0.473	3.44E-07	1	KIF20A
NELL1	9.16E-10	3.699788071	0.32	0.097	2.75E-06	1	NELL1
TTK	1.99E-08	1.527181067	0.492	0.441	5.97E-05	1	TTK
LINC00645	2.20E-08	5.590129299	0.299	0.114	6.61E-05	1	LINC00645
SHOX	2.39E-08	4.575098495	0.26	0.058	7.17E-05	1	SHOX
IFIT2	3.76E-08	0.889685971	0.298	0.101	0.000112704	1	IFIT2
NUCB2	8.88E-08	2.330108138	0.331	0.293	0.000266507	1	NUCB2
TK1	2.64E-07	1.15800847	0.488	0.447	0.00079078	1	TK1
ANLN	2.80E-07	0.887554551	0.479	0.439	0.000838988	1	ANLN
TMEFF2	7.22E-07	3.4662935	0.254	0.094	0.002166406	1	TMEFF2
EPHA7	8.22E-07	2.878777364	0.28	0.105	0.002467046	1	EPHA7
C1QTNF12	2.23E-06	4.849260616	0.286	0.06	0.006704436	1	C1QTNF12
RSPO3	2.51E-06	8.580605231	0.272	0.084	0.007522121	1	RSPO3
KIF15	2.63E-06	1.26125026	0.404	0.392	0.007897187	1	KIF15
C21orf58	4.38E-06	1.359935533	0.294	0.305	0.013136986	1	C21orf58
SMC4	6.13E-06	2.043549684	0.246	0.288	0.018404596	1	SMC4
NOVA1	6.73E-06	5.304495831	0.268	0.1	0.020201431	1	NOVA1
FAT4	8.53E-06	0.60178256	0.273	0.117	0.025601688	1	FAT4
PROCR	1.08E-05	7.725763484	0.31	0.123	0.032296646	1	PROCR
UBE2T	1.44E-05	1.564206201	0.461	0.426	0.043343036	1	UBE2T
ARHGAP20	4.37E-05	3.675270867	0.306	0.114	0.13119501	1	ARHGAP20
PLEKHH2	5.96E-05	3.162064301	0.286	0.183	0.178812784	1	PLEKHH2
OSR2	0.000121268	7.100634677	0.371	0.136	0.363804518	1	OSR2
S1PR3	0.000203883	1.436510282	0.285	0.102	0.611650422	1	S1PR3
VSTM4	0.00045164	2.6341986	0.36	0.168	1	1	VSTM4
SOSTDC1	0.000856651	0.404153899	0.323	0.149	1	1	SOSTDC1
EDA	0.001233876	0.423474749	0.286	0.158	1	1	EDA
CENPK	0.0019839	1.119224221	0.385	0.348	1	1	CENPK
ATF3	0.003132438	3.869505519	0.34	0.319	1	1	ATF3
FNDC1	0.003748566	5.021592957	0.346	0.171	1	1	FNDC1
ESCO2	0.00411818	2.133517909	0.475	0.446	1	1	ESCO2
BGN	0	9.489188264	0.734	0.18	0	2	BGN
THBS2	0	9.222928202	0.696	0.163	0	2	THBS2
PTN	0	9.083125315	0.899	0.08	0	2	PTN
EDIL3	0	8.777581826	0.648	0.115	0	2	EDIL3
LTBP1	0	8.01103113	0.638	0.188	0	2	LTBP1
LGALS1	0	6.523851227	0.731	0.319	0	2	LGALS1
LUM	0	5.959606825	0.769	0.233	0	2	LUM
PDGFRL	0	5.756667659	0.722	0.152	0	2	PDGFRL
TNC	0	5.294100151	0.658	0.135	0	2	TNC
ASPN	0	4.890151637	0.848	0.134	0	2	ASPN
OMD	0	4.555123858	0.742	0.12	0	2	OMD
COL12A1	0	3.282235347	0.771	0.202	0	2	COL12A1
LOX	0	2.020661979	0.632	0.183	0	2	LOX
COL1A1	0	1.408838329	0.683	0.222	0	2	COL1A1
OGN	0	1.294920814	0.771	0.273	0	2	OGN
VIM	0	0.905529668	0.866	0.259	0	2	VIM
COL1A21	0	0.389643044	0.65	0.227	0	2	COL1A2
SPARC	1.62E-263	1.427497129	0.663	0.316	4.86E-260	2	SPARC
LDHA	1.68E-254	1.582489689	0.647	0.307	5.04E-251	2	LDHA
S100A10	5.87E-241	3.178774061	0.612	0.292	1.76E-237	2	S100A10
COL5A2	2.18E-216	6.649386748	0.618	0.309	6.53E-213	2	COL5A2
RUNX2	5.96E-216	5.868516905	0.513	0.083	1.79E-212	2	RUNX2
ELN	1.06E-212	3.055873635	0.538	0.194	3.18E-209	2	ELN
TGFBI	2.39E-212	6.955774794	0.564	0.253	7.18E-209	2	TGFBI
SFRP4	5.63E-212	7.648371633	0.441	0.117	1.69E-208	2	SFRP4
COL3A11	5.67E-199	1.820163899	0.641	0.315	1.70E-195	2	COL3A1
MXRA8	3.31E-176	1.672407519	0.512	0.188	9.92E-173	2	MXRA8
ANGPTL2	2.20E-158	8.230195747	0.506	0.166	6.61E-155	2	ANGPTL2
CRABP1	3.70E-154	0.639372686	0.515	0.182	1.11E-150	2	CRABP1
CPED1	1.45E-149	6.389897582	0.499	0.086	4.36E-146	2	CPED1
COL6A31	1.95E-148	2.523122814	0.565	0.306	5.86E-145	2	COL6A3
HSP90B1	2.03E-145	2.608167706	0.233	0.449	6.10E-142	2	HSP90B1
MAB21L2	2.53E-139	11.07320881	0.477	0.084	7.60E-136	2	MAB21L2
CPE	2.27E-130	1.77521076	0.518	0.255	6.81E-127	2	CPE
FOS1	2.56E-130	0.79568715	0.589	0.362	7.69E-127	2	FOS
PCOLCE	2.14E-128	9.003014412	0.536	0.278	6.43E-125	2	PCOLCE
RAB31	2.44E-127	2.265591603	0.413	0.142	7.33E-124	2	RAB31
FAM162A	1.56E-125	4.007690336	0.519	0.254	4.67E-122	2	FAM162A
INHBA	1.66E-122	3.961703706	0.454	0.092	4.97E-119	2	INHBA
CRISPLD2	1.95E-119	1.576400606	0.447	0.114	5.86E-116	2	CRISPLD2
COL6A21	1.06E-116	0.982284013	0.574	0.314	3.17E-113	2	COL6A2
COL5A1	4.53E-110	3.285690427	0.55	0.335	1.36E-106	2	COL5A1
PLOD2	7.25E-108	3.96642106	0.509	0.257	2.18E-104	2	PLOD2
EFNA5	1.50E-104	6.316841196	0.366	0.111	4.50E-101	2	EFNA5
NPNT	1.80E-100	8.249744441	0.417	0.143	5.41E-97	2	NPNT
TNN	1.47E-99	5.04999381	0.385	0.067	4.40E-96	2	TNN
COLEC121	1.13E-89	1.08345657	0.472	0.26	3.38E-86	2	COLEC12
CENPW	1.19E-88	2.258866585	0.366	0.192	3.57E-85	2	CENPW
ANXA2	1.68E-86	4.448618263	0.54	0.353	5.03E-83	2	ANXA2
NELL2	8.51E-86	3.760830922	0.339	0.049	2.55E-82	2	NELL2
POSTN1	1.17E-85	0.891610887	0.405	0.267	3.50E-82	2	POSTN
HILPDA	4.11E-83	4.626468931	0.439	0.171	1.23E-79	2	HILPDA
CCDC801	1.36E-76	0.829509179	0.442	0.18	4.08E-73	2	CCDC80
CD24	3.66E-75	5.604816258	0.457	0.298	1.10E-71	2	CD24
SCRG1	9.04E-74	1.533069952	0.478	0.282	2.71E-70	2	SCRG1
ENO1	5.02E-71	3.671840935	0.513	0.337	1.51E-67	2	ENO1
ENPP2	5.28E-66	4.079673803	0.42	0.122	1.59E-62	2	ENPP2
MT-RNR1	3.11E-65	0.350594257	0.558	0.409	9.34E-62	2	MT-RNR1
MEG3	5.01E-65	4.90717075	0.203	0.4	1.50E-61	2	MEG3
MALAT1	9.70E-64	2.233973563	0.27	0.387	2.91E-60	2	MALAT1
OLFML31	1.17E-61	2.600411735	0.403	0.181	3.50E-58	2	OLFML3
VCAM11	2.42E-59	0.690457074	0.388	0.199	7.25E-56	2	VCAM1
LAMA3	5.55E-58	1.968227284	0.277	0.053	1.66E-54	2	LAMA3
FOSB	4.07E-56	2.557546715	0.496	0.344	1.22E-52	2	FOSB
DMP1	5.09E-55	1.763958228	0.165	0.286	1.53E-51	2	DMP1
SFRP21	7.73E-55	3.428729054	0.325	0.193	2.32E-51	2	SFRP2
TSPAN7	1.89E-54	6.937683715	0.366	0.105	5.66E-51	2	TSPAN7
GJA1	2.17E-54	5.483766106	0.482	0.269	6.50E-51	2	GJA1
ERRFI1	6.41E-51	2.730445321	0.41	0.19	1.92E-47	2	ERRFI1
FRMD61	1.97E-50	2.331750028	0.399	0.221	5.91E-47	2	FRMD6
FXYD5	2.20E-49	5.360314775	0.333	0.136	6.61E-46	2	FXYD5
S100A11	7.75E-49	1.121655061	0.485	0.318	2.32E-45	2	S100A11
AL136088.1	1.58E-46	4.542147415	0.274	0.057	4.73E-43	2	AL136088.1
TUBB	1.65E-46	1.967510339	0.497	0.351	4.94E-43	2	TUBB
HTRA1	2.67E-44	0.619529147	0.361	0.159	8.00E-41	2	HTRA1
FHL2	3.02E-44	0.669933001	0.389	0.183	9.06E-41	2	FHL2
VEGFA	1.11E-43	3.288005276	0.405	0.225	3.34E-40	2	VEGFA
ID3	1.47E-43	4.570459383	0.471	0.326	4.40E-40	2	ID3
CXCL14	4.30E-43	3.170961756	0.296	0.15	1.29E-39	2	CXCL14
SAA1	1.71E-42	0.326700175	0.278	0.409	5.14E-39	2	SAA1
1-Jun	3.58E-42	0.339656495	0.515	0.401	1.07E-38	2	JUN
MIR100HG	2.41E-41	7.262774347	0.414	0.271	7.23E-38	2	MIR100HG
CR1L	4.02E-40	1.950530705	0.511	0.385	1.21E-36	2	CR1L
PTGES	4.16E-40	10.27421867	0.361	0.118	1.25E-36	2	PTGES
PBK	3.29E-39	5.71694766	0.536	0.423	9.87E-36	2	PBK
VCAN1	1.47E-37	1.417474216	0.255	0.432	4.42E-34	2	VCAN
NEDD9	5.56E-37	6.398933661	0.342	0.09	1.67E-33	2	NEDD9
AP000880.1	1.97E-36	1.197125236	0.272	0.169	5.90E-33	2	AP000880.1
CYR61	7.11E-35	8.633810618	0.441	0.345	2.13E-31	2	CYR61
ID1	1.56E-34	2.689465297	0.452	0.313	4.67E-31	2	ID1
FAM46A	1.96E-34	1.762717796	0.38	0.144	5.89E-31	2	FAM46A
HES1	2.60E-34	4.919657451	0.431	0.322	7.81E-31	2	HES1
HSPA7	2.83E-34	2.381564873	0.254	0.064	8.49E-31	2	HSPA7
PGK1	3.44E-33	0.864157676	0.448	0.329	1.03E-29	2	PGK1
MNS1	1.56E-31	5.488255291	0.276	0.158	4.67E-28	2	MNS1
COL14A1	4.09E-30	0.682539818	0.335	0.239	1.23E-26	2	COL14A1
PRR11	5.34E-30	2.684506135	0.469	0.38	1.60E-26	2	PRR11
DKK1	9.33E-29	0.882768539	0.317	0.41	2.80E-25	2	DKK1
COPZ2	9.60E-29	0.411948911	0.316	0.175	2.88E-25	2	COPZ2
CLEC11A	1.49E-27	3.381414787	0.309	0.132	4.47E-24	2	CLEC11A
FAM111B	1.45E-26	1.299147789	0.471	0.374	4.34E-23	2	FAM111B
MAD2L1	1.64E-26	0.873700638	0.422	0.324	4.91E-23	2	MAD2L1
SOST	4.59E-26	1.033483321	0.323	0.423	1.38E-22	2	SOST
KIF231	1.83E-25	0.552791867	0.527	0.438	5.49E-22	2	KIF23
ENO2	2.27E-25	3.257674193	0.357	0.173	6.82E-22	2	ENO2
RACGAP1	8.36E-25	3.447277386	0.393	0.308	2.51E-21	2	RACGAP1
GPC1	1.43E-24	6.518644482	0.316	0.145	4.28E-21	2	GPC1
RBP4	1.84E-24	4.266649211	0.426	0.322	5.53E-21	2	RBP4
SVIL1	2.50E-24	1.103249406	0.387	0.287	7.49E-21	2	SVIL
DEPDC1	1.06E-22	2.2405614	0.535	0.458	3.18E-19	2	DEPDC1
MFAP4	1.60E-22	1.707363211	0.363	0.265	4.80E-19	2	MFAP4
BOC	8.09E-21	7.376092002	0.26	0.163	2.43E-17	2	BOC
BIRC5	8.14E-21	0.451931858	0.518	0.434	2.44E-17	2	BIRC5
IFITM21	1.95E-20	0.349905506	0.28	0.332	5.84E-17	2	IFITM2
SELENOP	6.50E-20	7.514625353	0.369	0.208	1.95E-16	2	SELENOP
OSTN	2.21E-19	15.61453893	0.279	0.049	6.63E-16	2	OSTN
IGSF10	5.73E-19	2.349319015	0.311	0.065	1.72E-15	2	IGSF10
FBN21	1.20E-17	3.223566844	0.359	0.307	3.59E-14	2	FBN2
ALPL	1.94E-17	3.814680108	0.262	0.293	5.83E-14	2	ALPL
P4HA2	7.89E-17	7.634536999	0.297	0.184	2.37E-13	2	P4HA2
PTX3	8.56E-16	1.524367191	0.301	0.124	2.57E-12	2	PTX3
NRP2	1.91E-14	0.747827063	0.389	0.201	5.72E-11	2	NRP2
TIMP1	5.71E-14	2.084948442	0.401	0.335	1.71E-10	2	TIMP1
BUB1B	1.18E-13	1.410960439	0.524	0.459	3.55E-10	2	BUB1B
NNMT	1.60E-13	3.422990036	0.273	0.156	4.80E-10	2	NNMT
CRABP21	2.35E-13	3.873272554	0.302	0.161	7.06E-10	2	CRABP2
CCDC341	4.07E-13	1.308135955	0.26	0.213	1.22E-09	2	CCDC34
FGFBP2	8.87E-13	0.874873798	0.361	0.427	2.66E-09	2	FGFBP2
CYP1B11	3.62E-12	1.789933759	0.378	0.152	1.09E-08	2	CYP1B1
TMPO	4.29E-12	1.011406079	0.214	0.261	1.29E-08	2	TMPO
RGS3	8.37E-12	7.520011879	0.275	0.183	2.51E-08	2	RGS3
CTHRC1	1.08E-10	4.120949403	0.262	0.234	3.23E-07	2	CTHRC1
KCNJ15	1.52E-10	6.386051315	0.25	0.054	4.55E-07	2	KCNJ15
TIMP3	3.09E-10	3.233212048	0.291	0.342	9.26E-07	2	TIMP3
MAP1B	3.54E-09	3.651283947	0.38	0.249	1.06E-05	2	MAP1B
S100A16	6.04E-09	5.099257846	0.295	0.144	1.81E-05	2	S100A16
MARCKS	3.92E-08	0.984382148	0.458	0.394	0.000117625	2	MARCKS
CCNB2	1.49E-07	0.346555649	0.466	0.431	0.000446019	2	CCNB2
H2AFV	7.88E-06	1.079023168	0.337	0.309	0.023639471	2	H2AFV
SH3BGRL3	8.13E-06	0.575970295	0.29	0.303	0.024396935	2	SH3BGRL3
PCDH9	0.000261322	3.060963425	0.276	0.212	0.783966485	2	PCDH9
TMSB15A1	0.000440222	0.93332249	0.354	0.333	1	2	TMSB15A
COL8A1	0.001728847	3.037698165	0.251	0.081	1	2	COL8A1
STMN1	0.001849059	2.558063605	0.343	0.4	1	2	STMN1
TNFRSF11B	0.002477988	0.931085448	0.295	0.302	1	2	TNFRSF11B
TNMD	0	9.215354472	0.885	0.058	0	3	TNMD
ABI3BP	0	7.309419134	0.842	0.193	0	3	ABI3BP
DCN	0	7.15486714	0.95	0.327	0	3	DCN
OGN1	0	4.648743979	0.947	0.311	0	3	OGN
COL1A11	0	3.627497329	0.927	0.252	0	3	COL1A1
COL1A22	0	3.347216402	0.932	0.251	0	3	COL1A2
POSTN2	0	3.194980543	0.952	0.245	0	3	POSTN
FMOD	0	2.784268721	0.811	0.232	0	3	FMOD
THBS4	3.03E-298	6.60075822	0.788	0.083	9.09E-295	3	THBS4
KERA	7.11E-257	7.314343335	0.744	0.043	2.13E-253	3	KERA
GCG	1.83E-200	10.60999418	0.695	0.02	5.49E-197	3	GCG
MEST	4.34E-199	7.479587162	0.786	0.375	1.30E-195	3	MEST
LOXL2	2.96E-197	2.494697511	0.729	0.273	8.88E-194	3	LOXL2
HHIP	2.82E-192	7.586609629	0.635	0.067	8.47E-189	3	HHIP
C2orf40	1.22E-177	2.396625168	0.632	0.203	3.65E-174	3	C2orf40
NTRK2	4.78E-172	6.466549434	0.671	0.141	1.44E-168	3	NTRK2
COL14A11	6.12E-159	4.245807757	0.639	0.229	1.83E-155	3	COL14A1
CEP41	8.23E-147	11.1735827	0.539	0.142	2.47E-143	3	CEP41
B2M	2.71E-136	0.30141268	0.676	0.315	8.12E-133	3	B2M
PRSS35	1.54E-131	8.336891763	0.518	0.106	4.62E-128	3	PRSS35
MMP16	1.56E-123	3.46508463	0.56	0.155	4.67E-120	3	MMP16
GAS2	1.89E-107	8.597399143	0.586	0.056	5.68E-104	3	GAS2
BMP5	5.61E-101	4.788165112	0.462	0.089	1.68E-97	3	BMP5
FSTL5	1.01E-95	7.355783844	0.527	0.051	3.04E-92	3	FSTL5
TSHZ21	2.92E-94	3.05937756	0.501	0.188	8.77E-91	3	TSHZ2
COL12A11	8.72E-94	1.462072954	0.549	0.273	2.62E-90	3	COL12A1
ANGPTL1	1.07E-85	6.984647523	0.544	0.201	3.21E-82	3	ANGPTL1
DLK1	1.72E-76	7.156751369	0.133	0.399	5.16E-73	3	DLK1
MXRA51	2.52E-73	0.65294277	0.509	0.229	7.57E-70	3	MXRA5
PIEZO2	2.99E-70	6.06898883	0.467	0.115	8.98E-67	3	PIEZO2
RFLNB	7.77E-70	5.040828618	0.388	0.138	2.33E-66	3	RFLNB
AL590004.4	1.25E-66	2.704817581	0.282	0.127	3.75E-63	3	AL590004.4
DST	1.30E-65	2.728606948	0.544	0.27	3.91E-62	3	DST
MTUS1	7.17E-65	4.124950408	0.492	0.142	2.15E-61	3	MTUS1
FNDC11	3.55E-59	0.395592991	0.532	0.186	1.06E-55	3	FNDC1
AKAP121	1.43E-58	2.325888741	0.535	0.308	4.30E-55	3	AKAP12
CCDC802	5.28E-48	2.561311415	0.488	0.204	1.58E-44	3	CCDC80
SEMA3C1	1.93E-47	0.690190717	0.473	0.24	5.80E-44	3	SEMA3C
COL6A22	3.32E-46	0.808237239	0.564	0.341	9.95E-43	3	COL6A2
STEAP2	6.77E-46	7.955919321	0.358	0.082	2.03E-42	3	STEAP2
CADM2	1.68E-43	2.638269643	0.269	0.084	5.03E-40	3	CADM2
HLA-E	2.91E-43	1.29661913	0.504	0.271	8.72E-40	3	HLA-E
NNAT	1.14E-41	5.04422719	0.283	0.153	3.41E-38	3	NNAT
HSPA1A	4.26E-41	1.814283399	0.574	0.376	1.28E-37	3	HSPA1A
HLA-B	3.55E-38	2.921740667	0.335	0.157	1.07E-34	3	HLA-B
NCAPG	1.12E-37	3.085635653	0.627	0.413	3.37E-34	3	NCAPG
SPON1	1.67E-37	3.852839511	0.356	0.145	5.02E-34	3	SPON1
MFAP41	1.60E-36	3.802101274	0.51	0.265	4.81E-33	3	MFAP4
PRG4	1.81E-31	3.769237749	0.261	0.069	5.43E-28	3	PRG4
MIS18BP1	1.96E-31	1.136628201	0.261	0.192	5.89E-28	3	MIS18BP1
APOD1	2.33E-31	1.233068436	0.355	0.206	6.99E-28	3	APOD
UBE2T1	1.96E-30	1.498038512	0.595	0.422	5.89E-27	3	UBE2T
TOP2A	6.91E-28	4.890556414	0.621	0.47	2.07E-24	3	TOP2A
IGFBP3	1.60E-27	0.595935042	0.374	0.238	4.79E-24	3	IGFBP3
ZNF185	3.66E-27	9.719878718	0.324	0.039	1.10E-23	3	ZNF185
FBLN11	9.26E-27	5.079508197	0.312	0.212	2.78E-23	3	FBLN1
DNAJA1	1.03E-26	0.520282747	0.22	0.381	3.08E-23	3	DNAJA1
WISP1	3.23E-24	5.345121259	0.265	0.055	9.70E-21	3	WISP1
CENPE	3.30E-24	3.088568314	0.562	0.42	9.90E-21	3	CENPE
ZFP361	4.97E-24	0.827102385	0.489	0.338	1.49E-20	3	ZFP36
MEOX21	7.24E-24	4.550879806	0.327	0.168	2.17E-20	3	MEOX2
CCNB21	2.99E-23	0.863861829	0.577	0.427	8.96E-20	3	CCNB2
SPC25	6.91E-23	1.32188018	0.591	0.451	2.07E-19	3	SPC25
HIST1H3G1	2.22E-22	1.147293495	0.538	0.379	6.66E-19	3	HIST1H3G
IL11RA	6.85E-22	2.772454633	0.263	0.175	2.05E-18	3	IL11RA
LAMB1	3.54E-20	5.143216711	0.251	0.39	1.06E-16	3	LAMB1
EPHA71	2.41E-19	2.116515391	0.274	0.132	7.22E-16	3	EPHA7
NCAPD2	1.98E-17	1.848936201	0.412	0.317	5.93E-14	3	NCAPD2
MKX	6.78E-17	11.75755444	0.374	0.066	2.03E-13	3	MKX
EGFR	1.28E-16	3.655792603	0.45	0.157	3.83E-13	3	EGFR
COPZ21	1.02E-15	1.083320107	0.258	0.193	3.07E-12	3	COPZ2
DCHS21	2.16E-15	2.362840822	0.283	0.135	6.47E-12	3	DCHS2
IGFBP6	2.16E-15	0.262170946	0.289	0.168	6.49E-12	3	IGFBP6
CDH12	2.30E-15	10.89845801	0.349	0.036	6.90E-12	3	CDH12
ANOS11	1.05E-14	1.586370621	0.255	0.143	3.15E-11	3	ANOS1
2-Jun	2.06E-14	0.518847445	0.535	0.411	6.17E-11	3	JUN
SOSTDC11	1.35E-13	5.306605229	0.345	0.174	4.04E-10	3	SOSTDC1
CLSPN	1.86E-13	0.581364126	0.512	0.411	5.57E-10	3	CLSPN
ATP1B1	2.35E-13	1.898022354	0.281	0.14	7.04E-10	3	ATP1B1
ANTXR1	1.33E-11	6.768317643	0.407	0.263	3.98E-08	3	ANTXR1
TK11	5.39E-11	1.434737983	0.55	0.45	1.62E-07	3	TK1
SAA11	6.24E-11	1.78010937	0.423	0.386	1.87E-07	3	SAA1
MND1	4.33E-10	1.917988647	0.372	0.309	1.30E-06	3	MND1
SCRG11	2.26E-09	0.799290614	0.341	0.31	6.78E-06	3	SCRG1
NPFFR2	4.10E-09	14.47870217	0.268	0.024	1.23E-05	3	NPFFR2
THSD4	4.91E-09	3.481323466	0.294	0.091	1.47E-05	3	THSD4
GADD45B1	1.96E-07	1.226719074	0.408	0.35	0.000587188	3	GADD45B
DUSP1	4.98E-07	3.87464763	0.309	0.377	0.001493893	3	DUSP1
MCM4	8.97E-07	1.012120484	0.437	0.367	0.00268956	3	MCM4
HSP90B11	1.27E-06	3.719311422	0.456	0.413	0.003797428	3	HSP90B1
SELENOM1	1.33E-06	2.49566634	0.305	0.227	0.004001323	3	SELENOM
BTG2	0.000153282	9.927527294	0.249	0.312	0.459846203	3	BTG2
EGFL61	0.000248106	0.776718671	0.301	0.222	0.744318432	3	EGFL6
HLA-A	0.000479787	1.573195684	0.307	0.214	1	3	HLA-A
HBA2	0.000639976	0.868074454	0.316	0.402	1	3	HBA2
CHODL1	0.000720629	2.680247798	0.376	0.238	1	3	CHODL
HBA1	0.002096412	2.060257489	0.328	0.404	1	3	HBA1
HBG2	0.003671179	1.584917909	0.314	0.39	1	3	HBG2
HBB	0.004195432	2.836533426	0.363	0.415	1	3	HBB
ZNF106	0	13.41492823	0.914	0.33	0	4	ZNF106
MEGF10	0	11.32269751	0.862	0.175	0	4	MEGF10
SIRT2	0	10.79981943	0.856	0.195	0	4	SIRT2
MYOG	0	10.60528367	0.939	0.091	0	4	MYOG
ACTC1	0	10.21621315	0.994	0.095	0	4	ACTC1
KLHL41	0	9.809681812	0.976	0.154	0	4	KLHL41
PKIA	0	7.764066192	0.856	0.065	0	4	PKIA
NEB	0	6.016584	0.939	0.228	0	4	NEB
MRLN	1.77E-288	8.384694519	0.739	0.051	5.32E-285	4	MRLN
SLF2	4.11E-288	8.750384022	0.859	0.236	1.23E-284	4	SLF2
BLCAP	1.07E-287	6.950299532	0.805	0.171	3.20E-284	4	BLCAP
FITM1	2.47E-286	10.40687972	0.796	0.098	7.40E-283	4	FITM1
TULP4	8.40E-253	11.57607051	0.782	0.14	2.52E-249	4	TULP4
CHRNA11	4.61E-230	0.538509922	0.752	0.154	1.38E-226	4	CHRNA1
4-Sep	2.85E-222	6.965695023	0.757	0.124	8.55E-219	4	4-Sep
ZBTB18	1.22E-219	10.9708854	0.695	0.065	3.66E-216	4	ZBTB18
POPDC31	5.13E-215	1.450859953	0.728	0.179	1.54E-211	4	POPDC3
PDLIM31	4.10E-197	2.035758718	0.711	0.153	1.23E-193	4	PDLIM3
ACTN2	1.94E-196	7.767644786	0.722	0.088	5.82E-193	4	ACTN2
RASSF4	3.18E-185	6.332715064	0.699	0.116	9.55E-182	4	RASSF4
AL118508.1	2.40E-178	6.854814979	0.674	0.065	7.21E-175	4	AL118508.1
CAP2	1.13E-177	11.77842605	0.682	0.087	3.39E-174	4	CAP2
TRIM55	8.19E-177	7.352399475	0.647	0.079	2.46E-173	4	TRIM55
RPL211	7.73E-176	1.32029869	0.864	0.472	2.32E-172	4	RPL21
HMGB2	3.62E-173	2.141749537	0.833	0.377	1.09E-169	4	HMGB2
PHACTR3	1.96E-165	6.819783636	0.548	0.042	5.88E-162	4	PHACTR3
CFL2	1.56E-163	5.010875216	0.713	0.259	4.69E-160	4	CFL2
TNNT2	1.90E-154	9.865860918	0.649	0.083	5.69E-151	4	TNNT2
OXTR	6.09E-151	4.727777743	0.563	0.041	1.83E-147	4	OXTR
FNDC5	1.45E-144	7.164501874	0.625	0.106	4.35E-141	4	FNDC5
LINC00930	2.29E-139	15.71909985	0.596	0.027	6.87E-136	4	LINC00930
SLC24A4	2.45E-138	3.039286303	0.575	0.103	7.35E-135	4	SLC24A4
RGR	5.60E-136	13.003715	0.624	0.072	1.68E-132	4	RGR
AIF1L	2.78E-135	7.558336059	0.592	0.073	8.34E-132	4	AIF1L
EFHD2	6.71E-134	12.4270427	0.594	0.098	2.01E-130	4	EFHD2
PARP1	1.00E-128	6.66590544	0.645	0.179	3.01E-125	4	PARP1
CCDC141	5.01E-127	3.877834522	0.574	0.061	1.50E-123	4	CCDC141
BEST3	1.82E-126	4.618647718	0.577	0.036	5.47E-123	4	BEST3
AC007036.2	2.06E-121	1.618645909	0.391	0.07	6.17E-118	4	AC007036.2
CHRND	1.97E-120	7.399457529	0.613	0.066	5.91E-117	4	CHRND
RPS271	9.33E-120	0.665725013	0.817	0.458	2.80E-116	4	RPS27
TPM2	9.64E-120	9.173156487	0.688	0.291	2.89E-116	4	TPM2
RPL13A1	7.16E-115	1.223985054	0.801	0.467	2.15E-111	4	RPL13A
CECR3	1.04E-114	1.029963777	0.432	0.165	3.13E-111	4	CECR3
PVALEF	7.95E-113	2.920067566	0.388	0.078	2.39E-109	4	PVALEF
TTN	7.69E-107	8.343628401	0.598	0.066	2.31E-103	4	TTN
VGLL2	1.08E-104	5.546086138	0.571	0.059	3.24E-101	4	VGLL2
AL162274.1	3.27E-103	1.677696586	0.518	0.117	9.82E-100	4	AL162274.1
RPL311	2.66E-102	0.654342593	0.807	0.453	7.99E-99	4	RPL31
CA3	4.45E-102	3.185241439	0.482	0.075	1.34E-98	4	CA3
BVES	3.34E-100	1.724877702	0.568	0.126	1.00E-96	4	BVES
C9orf47	1.37E-98	1.588901244	0.369	0.111	4.10E-95	4	C9orf47
SELENOW	2.75E-97	6.842320471	0.67	0.357	8.26E-94	4	SELENOW
CHRNB1	1.36E-93	2.006190891	0.566	0.104	4.07E-90	4	CHRNB1
BIN1	1.47E-92	8.184595338	0.585	0.154	4.41E-89	4	BIN1
MYMX	1.63E-91	7.818560988	0.571	0.055	4.88E-88	4	MYMX
RPL131	1.62E-90	0.961774429	0.743	0.458	4.87E-87	4	RPL13
KIF24	2.55E-88	1.438586759	0.116	0.273	7.66E-85	4	KIF24
ESRRG	1.03E-87	0.830739089	0.35	0.124	3.09E-84	4	ESRRG
MSTN1	6.78E-87	2.209980994	0.591	0.155	2.03E-83	4	MSTN
AC117382.2	2.21E-84	1.201485123	0.343	0.144	6.63E-81	4	AC117382.2
UNC45B	1.20E-80	8.702983607	0.527	0.046	3.60E-77	4	UNC45B
MYO16	4.54E-77	11.3117575	0.545	0.049	1.36E-73	4	MYO16
RBM24	5.71E-76	6.500394535	0.553	0.071	1.71E-72	4	RBM24
CD821	1.54E-74	2.546532566	0.584	0.279	4.63E-71	4	CD82
NEXN	1.47E-72	4.955551961	0.555	0.147	4.41E-69	4	NEXN
JPT1	3.62E-72	9.758152293	0.556	0.22	1.09E-68	4	JPT1
CDT1	2.57E-70	1.768735761	0.353	0.123	7.72E-67	4	CDT1
STAC3	6.24E-69	4.268617537	0.566	0.098	1.87E-65	4	STAC3
GATM	8.22E-69	1.002385286	0.564	0.082	2.47E-65	4	GATM
LINC02482	5.39E-68	2.658971658	0.467	0.114	1.62E-64	4	LINC02482
COL19A1	8.53E-66	3.495233936	0.543	0.104	2.56E-62	4	COL19A1
MYOD1	1.60E-64	2.355063921	0.492	0.048	4.79E-61	4	MYOD1
UBE2E3	2.48E-63	8.699544261	0.597	0.246	7.45E-60	4	UBE2E3
CADM21	4.11E-63	2.525860696	0.472	0.071	1.23E-59	4	CADM2
ATP2B1	6.61E-63	1.259476397	0.599	0.242	1.98E-59	4	ATP2B1
COBL	2.86E-62	6.774938693	0.551	0.06	8.59E-59	4	COBL
TNNT3	2.19E-60	7.135183167	0.45	0.101	6.57E-57	4	TNNT3
ANKRD1	1.89E-59	2.543248139	0.454	0.135	5.67E-56	4	ANKRD1
AL590617.2	1.70E-55	3.709680577	0.407	0.061	5.10E-52	4	AL590617.2
UCP2	4.89E-51	4.724182118	0.517	0.244	1.47E-47	4	UCP2
ARPP21	5.81E-50	4.905489491	0.515	0.052	1.74E-46	4	ARPP21
LMOD3	7.83E-50	6.085298199	0.503	0.059	2.35E-46	4	LMOD3
LINC02397	9.27E-50	3.035438205	0.475	0.067	2.78E-46	4	LINC02397
AC108693.1	1.61E-48	1.170637459	0.353	0.109	4.83E-45	4	AC108693.1
ADAMTS7P4	5.05E-46	0.841071698	0.36	0.092	1.51E-42	4	ADAMTS7P4
DCDC2C	1.08E-45	1.598666198	0.275	0.069	3.25E-42	4	DCDC2C
SPG21	3.43E-44	13.57426177	0.557	0.212	1.03E-40	4	SPG21
SYNPO2L	5.79E-44	4.802214064	0.465	0.107	1.74E-40	4	SYNPO2L
IL17B	1.02E-43	2.604153411	0.172	0.275	3.05E-40	4	IL17B
AC009041.2	1.61E-43	5.783818803	0.485	0.092	4.83E-40	4	AC009041.2
STKLD1	1.05E-40	1.529876031	0.352	0.035	3.15E-37	4	STKLD1
AC037487.11	1.11E-39	1.1161322	0.401	0.213	3.34E-36	4	AC037487.1
CYB5R1	1.25E-39	11.32841225	0.489	0.102	3.74E-36	4	CYB5R1
ENO3	1.61E-39	4.238471956	0.517	0.107	4.82E-36	4	ENO3
MYOZ2	3.75E-39	6.492135666	0.406	0.081	1.12E-35	4	MYOZ2
HIF1A-AS2	4.80E-38	1.551189154	0.282	0.09	1.44E-34	4	HIF1A-AS2
CFHR1	1.89E-37	1.409378858	0.452	0.089	5.66E-34	4	CFHR1
Z98752.4	2.53E-36	2.009886236	0.334	0.059	7.59E-33	4	Z98752.4
WRNIP1	1.26E-35	10.70511732	0.486	0.09	3.79E-32	4	WRNIP1
CDH1	6.56E-34	2.848969566	0.298	0.071	1.97E-30	4	CDH1
PYHIN1	2.45E-32	2.099861221	0.298	0.062	7.35E-29	4	PYHIN1
DNAH17	4.05E-32	2.562393011	0.382	0.059	1.21E-28	4	DNAH17
DES	1.31E-31	7.059994655	0.455	0.102	3.92E-28	4	DES
MYLPF	2.05E-31	7.803150127	0.467	0.138	6.15E-28	4	MYLPF
MT1F	2.68E-30	1.251017249	0.345	0.13	8.04E-27	4	MT1F
SRL	6.41E-30	3.626852319	0.417	0.107	1.92E-26	4	SRL
INHBE	7.27E-29	2.307798478	0.371	0.067	2.18E-25	4	INHBE
CAV3	1.20E-28	4.189287557	0.431	0.051	3.59E-25	4	CAV3
AP005717.1	5.01E-28	2.05187757	0.257	0.022	1.50E-24	4	AP005717.1
POLA2	7.29E-28	6.523135282	0.464	0.059	2.19E-24	4	POLA2
ERBB3	1.46E-27	3.205351467	0.443	0.084	4.39E-24	4	ERBB3
PLEKHA4	1.64E-27	1.157590286	0.257	0.175	4.92E-24	4	PLEKHA4
HSPB3	5.72E-27	6.759366562	0.399	0.073	1.72E-23	4	HSPB3
MYMK	7.10E-27	8.294726311	0.472	0.073	2.13E-23	4	MYMK
SDF2L1	1.69E-26	4.025777895	0.417	0.115	5.08E-23	4	SDF2L1
MYBPHL	1.03E-25	4.467197305	0.305	0.015	3.08E-22	4	MYBPHL
NMRK2	4.25E-25	5.430920546	0.394	0.159	1.28E-21	4	NMRK2
LINC02550	7.97E-25	0.725972284	0.295	0.118	2.39E-21	4	LINC02550
CKB	1.11E-24	1.793393348	0.496	0.186	3.33E-21	4	CKB
MYL10	1.25E-24	1.946554502	0.422	0.069	3.75E-21	4	MYL10
CEACAM16	2.04E-23	5.896697468	0.252	0.046	6.12E-20	4	CEACAM16
AL021453.1	3.22E-23	1.551926452	0.281	0.113	9.66E-20	4	AL021453.1
TOX3	9.86E-23	3.178075498	0.379	0.059	2.96E-19	4	TOX3
TCEAL71	9.05E-22	3.315125302	0.182	0.283	2.72E-18	4	TCEAL7
LINC02018	2.58E-21	1.38196277	0.278	0.051	7.75E-18	4	LINC02018
SMPX	6.45E-21	4.434814695	0.315	0.085	1.93E-17	4	SMPX
MYBPC1	2.30E-20	2.532932824	0.324	0.096	6.91E-17	4	MYBPC1
TTLL7	3.16E-20	4.512378719	0.457	0.125	9.47E-17	4	TTLL7
ITGAL	1.83E-19	0.67785865	0.251	0.031	5.50E-16	4	ITGAL
DBH-AS1	1.94E-19	2.605597422	0.292	0.09	5.81E-16	4	DBH-AS1
ERICH6-AS1	4.85E-19	3.292768019	0.262	0.09	1.46E-15	4	ERICH6-AS1
IKZF1	5.45E-19	0.748704776	0.253	0.029	1.64E-15	4	IKZF1
ACTA1	7.26E-19	6.313249233	0.424	0.093	2.18E-15	4	ACTA1
BVES-AS1	8.46E-19	1.775205682	0.367	0.09	2.54E-15	4	BVES-AS1
TNNI2	1.27E-18	8.971849725	0.433	0.083	3.81E-15	4	TNNI2
AF111167.1	4.07E-18	1.327822366	0.262	0.106	1.22E-14	4	AF111167.1
SHD	4.23E-18	1.681272603	0.421	0.079	1.27E-14	4	SHD
PTGDS	6.68E-18	1.944726468	0.291	0.109	2.00E-14	4	PTGDS
KIF1A	1.09E-17	2.368546187	0.406	0.112	3.26E-14	4	KIF1A
NFIA-AS2	8.92E-17	1.763264252	0.321	0.045	2.68E-13	4	NFIA-AS2
NNAT1	2.58E-15	0.944291837	0.419	0.145	7.73E-12	4	NNAT
AL049712.1	4.29E-15	1.126756697	0.261	0.075	1.29E-11	4	AL049712.1
TMCC2	5.83E-15	2.996366758	0.45	0.252	1.75E-11	4	TMCC2
KIF20B	4.15E-14	1.904010531	0.417	0.258	1.24E-10	4	KIF20B
TMEM31	6.78E-14	1.561530148	0.282	0.032	2.03E-10	4	TMEM31
MCM41	6.95E-14	1.023365241	0.444	0.367	2.09E-10	4	MCM4
CPA5	7.32E-14	1.453573858	0.264	0.068	2.19E-10	4	CPA5
TNNI1	8.34E-14	7.87686927	0.413	0.095	2.50E-10	4	TNNI1
CELA2B	1.11E-13	8.264407565	0.394	0.073	3.34E-10	4	CELA2B
CKM	3.40E-13	6.431345216	0.359	0.097	1.02E-09	4	CKM
MYL6B	1.74E-12	12.51402896	0.43	0.244	5.21E-09	4	MYL6B
MYL4	3.48E-12	5.355075139	0.47	0.278	1.04E-08	4	MYL4
MT1H1	4.58E-12	0.992732225	0.158	0.286	1.37E-08	4	MT1H
ANKS1B	1.42E-11	1.194468618	0.336	0.126	4.25E-08	4	ANKS1B
ARHGAP36	2.01E-11	5.700032813	0.354	0.147	6.02E-08	4	ARHGAP36
MYH8	5.00E-11	3.967542729	0.256	0.156	1.50E-07	4	MYH8
MYH3	7.34E-11	7.88899893	0.259	0.113	2.20E-07	4	MYH3
TFF3	1.14E-10	2.055903428	0.384	0.162	3.42E-07	4	TFF3
Z83818.2	2.35E-10	8.032548152	0.284	0.075	7.06E-07	4	Z83818.2
ZNF620	2.50E-10	0.653968083	0.371	0.097	7.49E-07	4	ZNF620
HES6	4.98E-10	4.794572061	0.36	0.051	1.49E-06	4	HES6
ASB5	7.13E-10	7.589502943	0.277	0.041	2.14E-06	4	ASB5
P2RX6P	1.21E-09	2.586092016	0.38	0.066	3.64E-06	4	P2RX6P
AC129507.1	1.48E-09	4.368931926	0.278	0.09	4.43E-06	4	AC129507.1
BUB1B1	2.04E-09	4.094793551	0.364	0.476	6.12E-06	4	BUB1B
MYOZ1	5.02E-09	2.001146786	0.283	0.104	1.51E-05	4	MYOZ1
ETV2	9.71E-09	0.677256686	0.279	0.066	2.91E-05	4	ETV2
TMEM52	1.32E-08	2.140178135	0.279	0.039	3.95E-05	4	TMEM52
AC008840.1	1.39E-08	3.658359853	0.302	0.065	4.17E-05	4	AC008840.1
KLHL40	3.44E-08	4.962705065	0.26	0.061	0.000103117	4	KLHL40
DPYSL5	3.99E-08	5.984603596	0.298	0.172	0.000119635	4	DPYSL5
SCRIB	4.43E-08	2.773543911	0.387	0.088	0.000132875	4	SCRIB
CLCN52	1.19E-07	0.659371001	0.417	0.326	0.000358383	4	CLCN5
TNNT1	1.36E-07	1.73984965	0.309	0.185	0.000407456	4	TNNT1
NUDT14	1.85E-07	6.084012479	0.273	0.092	0.000554169	4	NUDT14
TRDN	2.09E-07	2.87574335	0.26	0.145	0.000626536	4	TRDN
NIPA1	3.00E-07	0.56614309	0.268	0.146	0.000901298	4	NIPA1
Z97205.2	5.30E-07	1.945384823	0.33	0.143	0.00159043	4	Z97205.2
NPPA	6.41E-07	1.787455807	0.284	0.128	0.001922713	4	NPPA
CKMT2	8.36E-07	1.959667231	0.284	0.101	0.002508746	4	CKMT2
ADRA2A	1.37E-06	0.842810936	0.334	0.049	0.004121451	4	ADRA2A
TMPOP2	1.88E-06	1.341372842	0.252	0.455	0.005641324	4	TMPOP2
AL359513.1	3.82E-06	0.596358214	0.277	0.138	0.011452742	4	AL359513.1
CRIP2	6.92E-06	1.257682343	0.437	0.219	0.020772248	4	CRIP2
DISP2	1.15E-05	1.692028026	0.284	0.157	0.03455899	4	DISP2
AC092652.3	1.54E-05	1.393790139	0.321	0.16	0.046115218	4	AC092652.3
ESF1	1.58E-05	0.392092364	0.389	0.27	0.047410604	4	ESF1
B3GALT2	1.70E-05	3.427126362	0.369	0.051	0.051019057	4	B3GALT2
TMEM38A	1.92E-05	4.054147105	0.352	0.07	0.057654975	4	TMEM38A
TSPAN33	2.78E-05	5.229613802	0.364	0.079	0.083297199	4	TSPAN33
CRACR2B	6.55E-05	7.643427487	0.402	0.078	0.196492678	4	CRACR2B
APOBEC2	6.58E-05	5.331983074	0.26	0.103	0.197312079	4	APOBEC2
AC011498.71	7.24E-05	1.131667346	0.336	0.248	0.217109067	4	AC011498.7
MYOM3	9.43E-05	5.566822357	0.338	0.082	0.283021559	4	MYOM3
LRTM1	0.000181151	5.668915184	0.304	0.057	0.543454076	4	LRTM1
ENPP6	0.000426317	3.71226695	0.373	0.072	1	4	ENPP6
PSMG3-AS1	0.000560798	0.430423055	0.299	0.106	1	4	PSMG3-AS1
AC008629.1	0.000580755	1.865640963	0.28	0.056	1	4	AC008629.1
AC055713.1	0.00129766	1.479540061	0.321	0.109	1	4	AC055713.1
CCDC62	0.002351218	2.064688722	0.291	0.089	1	4	CCDC62
TNNC2	0.003718337	6.247147853	0.328	0.087	1	4	TNNC2
EPB41	0.005532157	0.702766329	0.329	0.321	1	4	EPB41
FMO1	0.006854586	2.759876129	0.266	0.09	1	4	FMO1
PECAM1	0	9.77997351	0.979	0.182	0	5	PECAM1
TMSB4X	0	6.453915334	0.968	0.271	0	5	TMSB4X
TMSB10	3.09E-273	10.09935977	0.954	0.361	9.28E-270	5	TMSB10
GNG11	1.97E-262	14.14056248	0.911	0.215	5.90E-259	5	GNG11
CAV1	1.43E-259	9.503877081	0.908	0.239	4.29E-256	5	CAV1
CDH5	1.11E-252	18.06257322	0.892	0.177	3.34E-249	5	CDH5
FLT1	4.23E-225	12.95145456	0.865	0.177	1.27E-221	5	FLT1
HBM	5.77E-208	1.570721777	0.927	0.391	1.73E-204	5	HBM
CAVIN2	2.19E-202	15.30599374	0.835	0.137	6.57E-199	5	CAVIN2
ADGRL4	2.22E-201	13.06649272	0.833	0.186	6.65E-198	5	ADGRL4
SPTA1	1.15E-195	2.194355354	0.871	0.341	3.45E-192	5	SPTA1
CAV2	2.45E-192	7.393675446	0.784	0.099	7.36E-189	5	CAV2
S100A161	1.20E-189	1.725248226	0.785	0.144	3.60E-186	5	S100A16
PFN1	1.00E-188	4.572070947	0.878	0.345	3.00E-185	5	PFN1
ESAM	2.02E-184	13.38396188	0.817	0.188	6.05E-181	5	ESAM
RAMP2	1.83E-182	13.1699847	0.819	0.18	5.48E-179	5	RAMP2
PKHD1L1	2.57E-181	5.025791747	0.055	0.303	7.72E-178	5	PKHD1L1
AQP1	1.53E-174	8.782711879	0.816	0.17	4.58E-171	5	AQP1
TM4SF1	1.58E-173	4.565774455	0.807	0.207	4.74E-170	5	TM4SF1
CALM1	7.89E-173	13.53913192	0.84	0.358	2.37E-169	5	CALM1
HBG21	3.16E-172	2.05853317	0.908	0.366	9.48E-169	5	HBG2
HBA11	5.72E-169	0.664272028	0.902	0.381	1.72E-165	5	HBA1
HBA21	1.74E-168	3.721347855	0.908	0.378	5.21E-165	5	HBA2
IFITM22	6.91E-166	2.328637834	0.848	0.305	2.07E-162	5	IFITM2
KDR	1.84E-163	16.10634273	0.796	0.181	5.51E-160	5	KDR
ANXA21	9.41E-159	1.506052275	0.84	0.365	2.82E-155	5	ANXA2
SPARCL1	5.88E-155	4.962416057	0.826	0.323	1.76E-151	5	SPARCL1
IFI16	1.53E-153	7.673498979	0.814	0.262	4.58E-150	5	IFI16
ELK3	2.97E-149	13.22887938	0.766	0.136	8.92E-146	5	ELK3
CD93	3.76E-148	10.51111764	0.782	0.167	1.13E-144	5	CD93
ETS1	1.40E-145	8.34695622	0.741	0.104	4.19E-142	5	ETS1
CRIP21	1.33E-144	7.303560164	0.787	0.211	3.99E-141	5	CRIP2
ARHGAP29	4.83E-142	8.389322085	0.787	0.197	1.45E-138	5	ARHGAP29
CD341	2.44E-140	5.690938801	0.787	0.175	7.33E-137	5	CD34
EGFL7	5.70E-138	9.304091734	0.762	0.205	1.71E-134	5	EGFL7
STC1	1.12E-136	7.207225727	0.759	0.173	3.35E-133	5	STC1
COL4A11	3.66E-134	2.704121745	0.793	0.314	1.10E-130	5	COL4A1
PCAT19	4.66E-130	6.611594692	0.748	0.247	1.40E-126	5	PCAT19
EMCN	2.78E-126	10.49088825	0.754	0.189	8.33E-123	5	EMCN
ADGRF5	3.00E-126	7.063530334	0.741	0.133	9.01E-123	5	ADGRF5
FAM213A	1.24E-119	7.925314765	0.755	0.179	3.73E-116	5	FAM213A
IL18	7.72E-118	2.083524107	0.059	0.251	2.31E-114	5	IL18
ECSCR	1.06E-117	11.61093285	0.732	0.25	3.17E-114	5	ECSCR
RNASE1	4.39E-117	3.367248267	0.739	0.206	1.32E-113	5	RNASE1
FABP5	2.08E-115	3.748142702	0.729	0.237	6.25E-112	5	FABP5
CLDN5	6.97E-111	10.06992146	0.729	0.2	2.09E-107	5	CLDN5
SELENOW1	3.47E-110	1.825707416	0.782	0.36	1.04E-106	5	SELENOW
IGFBP31	7.44E-110	5.861318954	0.755	0.228	2.23E-106	5	IGFBP3
IGFBP7	2.24E-109	0.973852989	0.736	0.193	6.71E-106	5	IGFBP7
TCIM	1.60E-108	5.785023889	0.725	0.114	4.79E-105	5	TCIM
PRCP	8.75E-107	12.00551446	0.716	0.208	2.63E-103	5	PRCP
ITGA6	2.04E-105	8.745841931	0.716	0.173	6.13E-102	5	ITGA6
AC008610.1	2.27E-105	1.907188019	0.312	0.085	6.81E-102	5	AC008610.1
CXorf36	9.13E-104	13.0140979	0.629	0.027	2.74E-100	5	CXorf36
EFNA1	6.63E-103	0.7545305	0.672	0.11	1.99E-99	5	EFNA1
ADAMTS9	1.64E-102	6.330073848	0.743	0.156	4.91E-99	5	ADAMTS9
AFDN	5.73E-102	6.759004399	0.709	0.113	1.72E-98	5	AFDN
SOCS31	3.71E-101	0.693513138	0.677	0.225	1.11E-97	5	SOCS3
CDH13	3.78E-101	9.157936743	0.718	0.152	1.13E-97	5	CDH13
DEPP1	2.57E-100	5.996376729	0.711	0.237	7.70E-97	5	DEPP1
DUSP6	3.69E-100	5.283722487	0.699	0.166	1.11E-96	5	DUSP6
PALMD	4.49E-100	5.275675456	0.725	0.176	1.35E-96	5	PALMD
TFPI1	1.17E-99	5.261117622	0.732	0.252	3.50E-96	5	TFPI
TIE1	1.77E-95	11.63169584	0.606	0.027	5.30E-92	5	TIE1
PDLIM1	4.35E-95	5.797324445	0.677	0.146	1.31E-91	5	PDLIM1
MYCT1	1.84E-94	16.46530798	0.697	0.211	5.51E-91	5	MYCT1
HLA-E1	2.76E-94	5.179681798	0.729	0.268	8.27E-91	5	HLA-E
ENG	4.62E-94	9.867907401	0.688	0.169	1.39E-90	5	ENG
CLEC2B	1.08E-91	5.849754131	0.69	0.13	3.24E-88	5	CLEC2B
FABP4	3.17E-90	3.52482232	0.67	0.139	9.50E-87	5	FABP4
HLA-C	8.75E-87	7.752373662	0.626	0.089	2.62E-83	5	HLA-C
HLA-B1	1.10E-86	1.741339514	0.699	0.148	3.29E-83	5	HLA-B
LYVE1	1.12E-86	4.114752868	0.686	0.204	3.37E-83	5	LYVE1
ITGA2	2.75E-85	2.546801244	0.683	0.079	8.26E-82	5	ITGA2
PTPRB	1.51E-84	14.20355803	0.683	0.125	4.53E-81	5	PTPRB
RCAN1	2.02E-81	5.711171421	0.667	0.191	6.06E-78	5	RCAN1
VWF	6.02E-79	8.61782749	0.69	0.156	1.81E-75	5	VWF
COL4A2	2.54E-77	4.301502946	0.716	0.328	7.63E-74	5	COL4A2
IL32	2.10E-76	9.123849306	0.638	0.147	6.29E-73	5	IL32
CALCRL1	9.05E-75	4.252477265	0.707	0.194	2.72E-71	5	CALCRL
MTUS11	5.29E-72	4.085686283	0.66	0.145	1.59E-68	5	MTUS1
EPAS1	2.54E-71	13.63476873	0.668	0.15	7.63E-68	5	EPAS1
IGFBP41	1.48E-68	3.911009882	0.69	0.199	4.44E-65	5	IGFBP4
IGFBP2	4.06E-68	10.16211123	0.583	0.164	1.22E-64	5	IGFBP2
SH3BGRL31	5.02E-68	1.518755562	0.647	0.288	1.51E-64	5	SH3BGRL3
NEDD91	1.02E-67	0.681467339	0.599	0.111	3.06E-64	5	NEDD9
A2M	1.18E-66	4.177695724	0.69	0.325	3.54E-63	5	A2M
HLA-A1	7.95E-66	3.779674024	0.654	0.204	2.39E-62	5	HLA-A
CCL2	1.27E-65	3.733888076	0.633	0.215	3.82E-62	5	CCL2
TMEM88	3.72E-65	11.93146061	0.521	0.042	1.12E-61	5	TMEM88
LINC02352	7.02E-65	1.53042424	0.381	0.086	2.11E-61	5	LINC02352
AKAP122	2.35E-64	4.237686833	0.658	0.309	7.05E-61	5	AKAP12
TUBB1	2.69E-64	0.946796008	0.7	0.361	8.07E-61	5	TUBB
S100P	1.65E-63	2.19596699	0.19	0.371	4.95E-60	5	S100P
GIMAP4	1.29E-60	12.75880318	0.541	0.025	3.86E-57	5	GIMAP4
PLK21	5.67E-60	3.885219764	0.672	0.348	1.70E-56	5	PLK2
LPAR6	1.90E-59	4.54592566	0.668	0.149	5.71E-56	5	LPAR6
MT-CYB	5.20E-58	4.172670796	0.718	0.442	1.56E-54	5	MT-CYB
DOCK9	2.52E-56	7.133557255	0.592	0.155	7.57E-53	5	DOCK9
SOX7	4.51E-56	11.22294113	0.631	0.234	1.35E-52	5	SOX7
ARL4A	2.42E-52	4.634423687	0.465	0.207	7.27E-49	5	ARL4A
ODCP	2.54E-52	2.136157473	0.41	0.122	7.63E-49	5	ODCP
TGFBR21	1.23E-49	1.730891512	0.631	0.205	3.68E-46	5	TGFBR2
MMRN2	4.92E-49	8.241930439	0.512	0.029	1.48E-45	5	MMRN2
VAMP5	2.70E-48	9.784433628	0.608	0.147	8.10E-45	5	VAMP5
C1orf541	5.35E-48	4.624472233	0.621	0.212	1.61E-44	5	C1orf54
MT-ND4	1.14E-44	1.535532228	0.69	0.455	3.42E-41	5	MT-ND4
SERPINE21	2.20E-43	2.238939701	0.14	0.271	6.60E-40	5	SERPINE2
ALPL1	8.00E-41	0.631413973	0.207	0.291	2.40E-37	5	ALPL
GMFG	5.56E-40	4.231417321	0.585	0.173	1.67E-36	5	GMFG
MGLL	9.43E-40	11.77930925	0.582	0.184	2.83E-36	5	MGLL
PCDH17	6.66E-39	6.682687083	0.587	0.122	2.00E-35	5	PCDH17
PLVAP	4.29E-38	8.926124754	0.598	0.196	1.29E-34	5	PLVAP
COL15A11	6.58E-38	5.281947673	0.628	0.286	1.97E-34	5	COL15A1
ID11	8.48E-38	3.515623516	0.585	0.325	2.54E-34	5	ID1
ABLIM11	2.22E-35	4.162126091	0.59	0.161	6.66E-32	5	ABLIM1
NES	5.96E-35	4.332660112	0.488	0.175	1.79E-31	5	NES
APLNR	7.46E-35	14.49327571	0.573	0.205	2.24E-31	5	APLNR
MCAM	9.77E-35	6.653473962	0.585	0.157	2.93E-31	5	MCAM
HIST1H3A	2.23E-33	3.671572685	0.296	0.115	6.69E-30	5	HIST1H3A
AL138689.2	1.72E-32	4.208071165	0.271	0.068	5.16E-29	5	AL138689.2
CLEC14A	2.97E-32	10.84437764	0.567	0.186	8.90E-29	5	CLEC14A
TGM2	2.77E-30	8.067747468	0.55	0.174	8.32E-27	5	TGM2
TM4SF18	1.61E-29	14.84785805	0.571	0.218	4.83E-26	5	TM4SF18
CD36	1.63E-29	2.556192266	0.5	0.107	4.89E-26	5	CD36
RHOJ	1.68E-29	7.245024804	0.578	0.131	5.03E-26	5	RHOJ
SELE	2.02E-29	9.928489967	0.566	0.191	6.06E-26	5	SELE
GIMAP7	4.18E-29	7.419233344	0.564	0.22	1.25E-25	5	GIMAP7
S100A101	2.75E-27	1.592000003	0.564	0.334	8.26E-24	5	S100A10
RBP1	3.23E-27	6.646087918	0.55	0.202	9.69E-24	5	RBP1
FAM198B	6.05E-27	3.463623239	0.486	0.104	1.82E-23	5	FAM198B
DUSP23	1.11E-26	5.809386664	0.348	0.071	3.32E-23	5	DUSP23
MCTP1	2.95E-26	6.042831783	0.559	0.129	8.84E-23	5	MCTP1
KCNQ3	5.00E-26	1.758448545	0.275	0.104	1.50E-22	5	KCNQ3
RAPGEF5	2.16E-24	5.859020766	0.571	0.161	6.49E-21	5	RAPGEF5
ELN1	1.04E-23	2.112415517	0.083	0.253	3.13E-20	5	ELN
SLC25A18	4.60E-23	0.893150006	0.275	0.077	1.38E-19	5	SLC25A18
CA4	3.83E-22	6.93400328	0.266	0.208	1.15E-18	5	CA4
ADAMTS11	1.05E-21	4.935416769	0.493	0.249	3.15E-18	5	ADAMTS1
ITPKA	1.52E-21	2.230949506	0.254	0.068	4.55E-18	5	ITPKA
ROBO4	1.33E-19	11.88054762	0.418	0.036	3.98E-16	5	ROBO4
OIT3	1.85E-19	7.690800438	0.305	0.276	5.56E-16	5	OIT3
SYT1	2.64E-19	2.475964742	0.275	0.108	7.92E-16	5	SYT1
TLR4	7.45E-19	2.284590692	0.422	0.04	2.23E-15	5	TLR4
AL445524.1	8.12E-19	9.48729665	0.518	0.132	2.44E-15	5	AL445524.1
UACA	8.83E-19	3.512928132	0.56	0.219	2.65E-15	5	UACA
HBEGF	2.74E-18	4.148590956	0.516	0.159	8.21E-15	5	HBEGF
GJA11	3.61E-18	0.944769878	0.527	0.294	1.08E-14	5	GJA1
FBLN51	3.98E-18	4.987214705	0.103	0.25	1.19E-14	5	FBLN5
CREM	4.36E-18	5.037508538	0.527	0.155	1.31E-14	5	CREM
TMPOP21	1.41E-17	0.587791275	0.284	0.448	4.22E-14	5	TMPOP2
AC007191.1	1.42E-17	2.119078761	0.275	0.088	4.27E-14	5	AC007191.1
PDLIM5	6.47E-17	5.808196098	0.429	0.135	1.94E-13	5	PDLIM5
LXN	2.95E-16	7.022927537	0.528	0.139	8.84E-13	5	LXN
TINAGL1	6.97E-16	5.340043267	0.413	0.031	2.09E-12	5	TINAGL1
ISG15	7.40E-16	0.421239715	0.261	0.092	2.22E-12	5	ISG15
IL3RA	7.77E-16	5.078006944	0.445	0.059	2.33E-12	5	IL3RA
LRG1	1.02E-15	5.844146342	0.376	0.039	3.06E-12	5	LRG1
IL331	1.63E-15	5.653331611	0.527	0.173	4.89E-12	5	IL33
MECOM	3.78E-15	14.16464757	0.534	0.159	1.13E-11	5	MECOM
PRDM1	1.07E-14	1.907589058	0.257	0.123	3.21E-11	5	PRDM1
ANGPT2	1.99E-14	3.081971529	0.461	0.131	5.96E-11	5	ANGPT2
THBD	6.90E-14	5.361133556	0.493	0.211	2.07E-10	5	THBD
PODXL	1.02E-13	17.05772128	0.532	0.148	3.06E-10	5	PODXL
ANXA1	1.06E-13	0.711239062	0.489	0.26	3.19E-10	5	ANXA1
PMAIP1	7.78E-13	4.965045474	0.445	0.189	2.33E-09	5	PMAIP1
LRRC32	4.94E-12	3.096833283	0.404	0.062	1.48E-08	5	LRRC32
GADD45B2	6.12E-12	0.609985689	0.285	0.356	1.83E-08	5	GADD45B
CXCL21	6.66E-12	2.167117306	0.454	0.187	2.00E-08	5	CXCL2
MMP15	8.58E-12	3.029361846	0.264	0.107	2.57E-08	5	MMP15
NIPA11	2.71E-11	1.356231934	0.264	0.149	8.12E-08	5	NIPA1
AL583785.1	5.19E-11	6.079400844	0.482	0.159	1.56E-07	5	AL583785.1
MLKL	9.08E-11	4.84457669	0.372	0.038	2.73E-07	5	MLKL
FAM13C1	1.00E-10	0.454821986	0.264	0.174	3.01E-07	5	FAM13C
ISG20	1.16E-10	4.698661195	0.39	0.054	3.47E-07	5	ISG20
AC243960.3	2.20E-10	3.296912567	0.326	0.075	6.61E-07	5	AC243960.3
GGTA1P	2.78E-10	2.99489555	0.337	0.082	8.35E-07	5	GGTA1P
ID31	6.16E-10	2.127500656	0.473	0.344	1.85E-06	5	ID3
RGS2	5.01E-09	3.189420693	0.301	0.342	1.50E-05	5	RGS2
CYTOR	5.45E-09	1.680256276	0.282	0.198	1.63E-05	5	CYTOR
MEG31	2.17E-08	1.234906436	0.202	0.375	6.51E-05	5	MEG3
ARHGAP18	2.54E-07	7.569767835	0.514	0.207	0.000760905	5	ARHGAP18
APOLD1	2.88E-07	3.851450493	0.479	0.094	0.000862891	5	APOLD1
MMP11	2.94E-07	4.003309448	0.312	0.162	0.000882059	5	MMP1
FGR	3.23E-07	1.953338947	0.257	0.076	0.000967883	5	FGR
MMRN1	4.74E-07	8.544788567	0.475	0.159	0.0014221	5	MMRN1
LGALS3	5.59E-07	4.14032979	0.489	0.316	0.001676322	5	LGALS3
SPRY11	1.04E-06	2.664273743	0.422	0.352	0.003127784	5	SPRY1
GATA2	2.16E-06	4.512110223	0.372	0.057	0.006474981	5	GATA2
RAD51AP1	3.81E-06	2.071444559	0.525	0.441	0.011420237	5	RAD51AP1
RAG2	4.15E-06	1.612203019	0.289	0.356	0.012450844	5	RAG2
FAM167B	4.95E-06	7.647354349	0.473	0.31	0.01484752	5	FAM167B
NEAT1	7.36E-06	3.330679539	0.27	0.132	0.022078718	5	NEAT1
CKS1B	1.14E-05	0.505095934	0.289	0.257	0.034146838	5	CKS1B
TNFSF10	1.29E-05	5.980293657	0.358	0.158	0.03873843	5	TNFSF10
ASRGL1	2.07E-05	3.878554125	0.321	0.15	0.062008985	5	ASRGL1
KIT	7.32E-05	5.846467148	0.309	0.147	0.219556009	5	KIT
CCND1	0.000139813	0.974590354	0.346	0.175	0.419438395	5	CCND1
AC141557.1	0.000167773	2.00405567	0.305	0.048	0.503318283	5	AC141557.1
PSMG3-AS11	0.000243384	1.078311616	0.254	0.113	0.730151885	5	PSMG3-AS1
GJA4	0.000318644	6.423134343	0.36	0.085	0.955932734	5	GJA4
ANLN1	0.000420004	0.803906807	0.383	0.45	1	5	ANLN
LY96	0.000528451	3.856402405	0.307	0.07	1	5	LY96
KRT18	0.000613387	6.586508822	0.337	0.045	1	5	KRT18
EDNRB	0.000650338	0.765416373	0.33	0.128	1	5	EDNRB
SYNGR2	0.000658973	3.077523771	0.31	0.107	1	5	SYNGR2
AL590226.1	0.000716759	6.569034052	0.34	0.018	1	5	AL590226.1
MADCAM1	0.000807822	10.22584521	0.363	0.252	1	5	MADCAM1
AC024940.2	0.000809098	2.023459729	0.285	0.074	1	5	AC024940.2
SLC25A34	0.00086314	1.068339222	0.284	0.089	1	5	SLC25A34
SAT1	0.00100406	1.847994033	0.44	0.302	1	5	SAT1
PRDM16	0.001071693	1.053686863	0.3	0.101	1	5	PRDM16
AC114271.1	0.002280449	2.236507879	0.303	0.073	1	5	AC114271.1
AF131216.4	0.00228674	2.954752692	0.254	0.044	1	5	AF131216.4
EDN1	0.005613274	8.458903029	0.371	0.25	1	5	EDN1
MKI671	0.00744584	1.577732774	0.528	0.474	1	5	MKI67
FGFBP21	0	6.292840502	0.996	0.396	0	6	FGFBP2
COL2A1	0	4.170612418	0.976	0.326	0	6	COL2A1
COL11A1	3.06E-298	3.965738708	0.971	0.304	9.18E-295	6	COL11A1
SNORC	3.76E-291	10.693475	0.958	0.365	1.13E-287	6	SNORC
HAPLN1	9.88E-287	5.917606795	0.955	0.347	2.97E-283	6	HAPLN1
COL9A1	2.57E-276	4.679795478	0.946	0.309	7.70E-273	6	COL9A1
COL11A2	2.14E-271	4.719705519	0.94	0.313	6.43E-268	6	COL11A2
ACAN	1.75E-244	6.172111673	0.917	0.324	5.25E-241	6	ACAN
MT1H2	4.15E-222	3.881866434	0.051	0.286	1.24E-218	6	MT1H
S100A13	3.72E-220	8.599968746	0.899	0.376	1.11E-216	6	S100A13
AL451085.1	7.29E-215	1.341400193	0.83	0.106	2.19E-211	6	AL451085.1
COL9A2	1.83E-211	8.212333404	0.87	0.355	5.49E-208	6	COL9A2
MYH13	1.15E-208	2.46943589	0.4	0.039	3.46E-205	6	MYH13
COL9A3	6.14E-189	12.96040819	0.854	0.35	1.84E-185	6	COL9A3
LDHA1	2.37E-179	2.286558793	0.881	0.34	7.10E-176	6	LDHA
S100A1	2.46E-177	11.33836212	0.852	0.392	7.37E-174	6	S100A1
MEPE	1.87E-171	5.945097732	0.121	0.377	5.62E-168	6	MEPE
CTGF	4.86E-171	5.161029257	0.852	0.29	1.46E-167	6	CTGF
LOXL21	1.14E-167	5.586966951	0.834	0.282	3.43E-164	6	LOXL2
PMP22	9.48E-167	1.412012235	0.879	0.371	2.84E-163	6	PMP22
RUNX21	1.07E-164	1.216822373	0.837	0.125	3.22E-161	6	RUNX2
A2M1	1.13E-159	1.43546742	0.821	0.321	3.39E-156	6	A2M
IL17B1	9.56E-153	4.092551912	0.128	0.274	2.87E-149	6	IL17B
SCIN	3.88E-150	10.10736232	0.814	0.353	1.16E-146	6	SCIN
CDC20B	3.67E-146	0.987546605	0.322	0.092	1.10E-142	6	CDC20B
SOST1	3.99E-145	3.537449997	0.136	0.417	1.20E-141	6	SOST
WWP2	1.26E-144	3.360886585	0.812	0.303	3.77E-141	6	WWP2
DMP11	3.10E-144	1.704184223	0.114	0.273	9.29E-141	6	DMP1
CHAD	5.31E-139	7.89532646	0.799	0.405	1.59E-135	6	CHAD
ITIH6	3.58E-135	3.612093758	0.788	0.322	1.07E-131	6	ITIH6
MELTF	3.36E-133	9.540401778	0.763	0.057	1.01E-129	6	MELTF
ZNF385B	1.05E-131	8.72970846	0.792	0.348	3.15E-128	6	ZNF385B
STC2	3.97E-130	14.57061956	0.792	0.291	1.19E-126	6	STC2
BNIP3	5.96E-125	10.04055354	0.787	0.335	1.79E-121	6	BNIP3
COMP	1.05E-124	12.74318382	0.781	0.361	3.14E-121	6	COMP
SLAMF9	2.88E-123	5.306520743	0.166	0.344	8.65E-120	6	SLAMF9
MFGE8	7.31E-123	11.91630033	0.778	0.28	2.19E-119	6	MFGE8
CPM	4.82E-122	6.818755852	0.783	0.319	1.45E-118	6	CPM
PTH1R	4.12E-119	14.16283923	0.767	0.366	1.24E-115	6	PTH1R
CHST3	1.18E-116	11.930735	0.765	0.294	3.53E-113	6	CHST3
COPZ22	1.13E-113	5.329829358	0.779	0.175	3.38E-110	6	COPZ2
MATN3	1.48E-113	9.518406477	0.763	0.335	4.44E-110	6	MATN3
LPL	5.51E-111	3.668263384	0.747	0.083	1.65E-107	6	LPL
VEGFA1	2.28E-103	3.678417941	0.741	0.235	6.85E-100	6	VEGFA
PDPN	2.10E-101	10.87956557	0.745	0.323	6.31E-98	6	PDPN
PRELP1	1.08E-100	2.93417835	0.759	0.319	3.23E-97	6	PRELP
SOX9	3.84E-100	8.869058076	0.745	0.142	1.15E-96	6	SOX9
SLC2A1	2.44E-99	1.25716953	0.743	0.187	7.33E-96	6	SLC2A1
SERINC5	1.26E-96	9.895142565	0.736	0.255	3.78E-93	6	SERINC5
PLOD21	4.09E-93	2.842445689	0.718	0.28	1.23E-89	6	PLOD2
RAMP1	1.25E-91	3.670271141	0.714	0.07	3.75E-88	6	RAMP1
GPC11	9.55E-88	0.655955397	0.727	0.152	2.86E-84	6	GPC1
FN1	1.24E-86	2.257574149	0.72	0.318	3.71E-83	6	FN1
SMIM5	1.37E-84	9.715877386	0.684	0.054	4.12E-81	6	SMIM5
CNNM1	3.95E-79	7.685806598	0.241	0.274	1.18E-75	6	CNNM1
CPE1	9.15E-78	2.60331161	0.707	0.281	2.75E-74	6	CPE
CNMD	6.91E-76	3.970473457	0.714	0.29	2.07E-72	6	CNMD
SGMS2	2.11E-74	13.33952073	0.703	0.366	6.33E-71	6	SGMS2
SAA12	2.98E-72	5.455338746	0.246	0.394	8.93E-69	6	SAA1
VPREB1	7.23E-69	1.793092028	0.056	0.252	2.17E-65	6	VPREB1
IBSP	4.05E-64	3.58831072	0.253	0.221	1.21E-60	6	IBSP
GPC31	2.03E-63	3.189497053	0.626	0.375	6.09E-60	6	GPC3
GAPDH	9.89E-63	10.97510333	0.689	0.376	2.97E-59	6	GAPDH
ITGA10	4.80E-59	0.258992707	0.66	0.193	1.44E-55	6	ITGA10
SPARC1	2.47E-58	2.476765319	0.705	0.358	7.41E-55	6	SPARC
GPX31	8.53E-58	4.547767945	0.561	0.332	2.56E-54	6	GPX3
PANX3	8.27E-56	11.01440399	0.68	0.415	2.48E-52	6	PANX3
VIM1	1.42E-53	6.296740615	0.678	0.341	4.27E-50	6	VIM
PAPSS2	1.08E-52	5.172536396	0.653	0.285	3.23E-49	6	PAPSS2
DBI	2.99E-47	12.83073527	0.646	0.315	8.97E-44	6	DBI
TSC22D3	3.16E-47	11.83757496	0.638	0.281	9.49E-44	6	TSC22D3
MXRA81	1.81E-46	2.760782975	0.584	0.226	5.43E-43	6	MXRA8
THBS11	1.07E-43	1.453395362	0.609	0.294	3.20E-40	6	THBS1
KRT15	4.23E-43	5.538944696	0.273	0.039	1.27E-39	6	KRT15
SCRG12	4.32E-43	4.986692817	0.649	0.3	1.29E-39	6	SCRG1
DKK11	8.91E-42	4.065200915	0.309	0.399	2.67E-38	6	DKK1
FRZB	1.15E-41	3.017173846	0.251	0.092	3.46E-38	6	FRZB
LOXL4	3.65E-41	4.741601315	0.629	0.276	1.10E-37	6	LOXL4
AC245297.1	4.51E-38	8.281437044	0.604	0.092	1.35E-34	6	AC245297.1
ADM1	6.54E-38	2.02088958	0.627	0.209	1.96E-34	6	ADM
CLEC3A	1.65E-36	5.648938118	0.633	0.325	4.96E-33	6	CLEC3A
CRISPLD1	6.33E-36	12.45406548	0.62	0.223	1.90E-32	6	CRISPLD1
PGK11	5.98E-35	5.247338631	0.633	0.337	1.79E-31	6	PGK1
FMOD1	2.28E-34	5.59867551	0.622	0.255	6.84E-31	6	FMOD
AC036176.2	3.35E-33	1.056101694	0.262	0.103	1.01E-29	6	AC036176.2
EPYC	5.13E-33	5.888803779	0.624	0.31	1.54E-29	6	EPYC
NDUFA4L2	1.09E-32	3.094342415	0.631	0.322	3.28E-29	6	NDUFA4L2
ALPL2	1.38E-32	1.982435052	0.325	0.287	4.14E-29	6	ALPL
TNFRSF11B1	2.47E-32	3.80576017	0.626	0.289	7.41E-29	6	TNFRSF11B
WFDC2	1.40E-31	3.004978654	0.315	0.107	4.19E-28	6	WFDC2
C1QTNF31	2.11E-31	4.539513081	0.602	0.309	6.32E-28	6	C1QTNF3
PLA2G10	1.22E-30	10.5372308	0.284	0.018	3.65E-27	6	PLA2G10
FGFR3	6.52E-29	15.05534331	0.615	0.316	1.95E-25	6	FGFR3
NNMT1	6.92E-29	1.828195111	0.329	0.169	2.08E-25	6	NNMT
HILPDA1	1.24E-28	1.600965389	0.602	0.198	3.71E-25	6	HILPDA
RGCC	2.50E-25	6.291548224	0.586	0.263	7.51E-22	6	RGCC
THBD1	5.74E-25	1.831870037	0.322	0.217	1.72E-21	6	THBD
FAM162A1	3.10E-24	2.216728085	0.586	0.285	9.31E-21	6	FAM162A
ENPP1	1.03E-23	4.048091154	0.561	0.209	3.10E-20	6	ENPP1
NINJ1	1.13E-23	4.150244962	0.318	0.204	3.39E-20	6	NINJ1
MT1X	4.30E-22	0.869386063	0.306	0.214	1.29E-18	6	MT1X
MGP1	5.99E-22	0.348972801	0.481	0.258	1.80E-18	6	MGP
OR7E14P	2.92E-21	4.145609467	0.298	0.039	8.76E-18	6	OR7E14P
LOX1	3.37E-20	4.966451744	0.571	0.241	1.01E-16	6	LOX
MATN4	3.72E-20	7.639556286	0.597	0.364	1.12E-16	6	MATN4
RBP41	7.82E-17	2.726693189	0.579	0.329	2.34E-13	6	RBP4
AL390957.1	1.24E-16	2.492810252	0.289	0.048	3.72E-13	6	AL390957.1
SERPINA1	8.05E-15	3.507304211	0.365	0.319	2.42E-11	6	SERPINA1
AOC2	1.07E-14	3.531966967	0.369	0.336	3.20E-11	6	AOC2
C21orf581	1.17E-14	2.172316555	0.34	0.301	3.52E-11	6	C21orf58
COL12A12	1.51E-14	1.619733798	0.542	0.281	4.53E-11	6	COL12A1
CD241	1.53E-14	0.938165063	0.579	0.314	4.60E-11	6	CD24
F13A1	1.21E-13	2.376827197	0.573	0.305	3.63E-10	6	F13A1
MT1E	7.68E-13	1.181632274	0.327	0.18	2.30E-09	6	MT1E
MT2A	1.70E-12	0.970961248	0.324	0.252	5.09E-09	6	MT2A
CMTM5	1.06E-11	1.39578441	0.387	0.214	3.17E-08	6	CMTM5
HSPA71	2.09E-10	2.510217908	0.363	0.084	6.28E-07	6	HSPA7
CA2	2.50E-10	6.424541124	0.505	0.09	7.50E-07	6	CA2
COL10A11	8.51E-10	3.593168945	0.553	0.233	2.55E-06	6	COL10A1
DSP	1.03E-09	5.842057578	0.521	0.044	3.08E-06	6	DSP
HTRA11	1.33E-09	6.196991075	0.369	0.184	4.00E-06	6	HTRA1
COX6A2	1.57E-09	3.27547278	0.291	0.095	4.72E-06	6	COX6A2
BMP2	3.28E-08	5.207312574	0.497	0.077	9.85E-05	6	BMP2
ENPP21	2.45E-07	2.650559401	0.351	0.162	0.000734343	6	ENPP2
S100P1	2.50E-07	6.286209088	0.542	0.358	0.000750635	6	S100P
ANGPTL4	1.17E-06	3.227144304	0.485	0.106	0.003497105	6	ANGPTL4
CFAP53	1.26E-06	3.507879386	0.38	0.049	0.00378234	6	CFAP53
SLC5A3	4.19E-06	0.363008022	0.479	0.192	0.012574875	6	SLC5A3
CLIC3	6.22E-06	10.56339165	0.528	0.395	0.018651065	6	CLIC3
SPON2	7.20E-06	3.783834618	0.503	0.193	0.021610372	6	SPON2
NID21	7.72E-06	4.115571101	0.497	0.197	0.023157629	6	NID2
MMP13	9.83E-06	2.975581691	0.394	0.184	0.029482092	6	MMP13
NEAT11	9.60E-05	0.584236074	0.439	0.126	0.287956942	6	NEAT1
MATN1	0.00011121	6.611258418	0.514	0.309	0.333629852	6	MATN1
EMP11	0.000178588	4.077604949	0.369	0.282	0.535763338	6	EMP1
LIFR1	0.000629021	2.384362003	0.454	0.192	1	6	LIFR
IFITM5	0.001160085	4.825554504	0.443	0.413	1	6	IFITM5
CD9	0.001787473	7.770496314	0.356	0.27	1	6	CD9
CD300LG	1.10E-259	1.687149457	0.869	0.047	3.31E-256	7	CD300LG
HBA12	9.67E-259	4.580066297	0.957	0.381	2.90E-255	7	HBA1
HBA22	1.60E-257	3.545959285	0.957	0.378	4.81E-254	7	HBA2
PRND	4.78E-257	0.357593304	0.902	0.147	1.43E-253	7	PRND
HBG22	5.82E-257	3.871096562	0.955	0.366	1.74E-253	7	HBG2
AADACP1	3.10E-253	2.667945944	0.869	0.046	9.30E-250	7	AADACP1
HBB1	1.04E-251	5.096064094	0.947	0.394	3.13E-248	7	HBB
GJA5	4.54E-247	1.274928101	0.867	0.08	1.36E-243	7	GJA5
IL5RA	4.20E-244	2.577852621	0.837	0.03	1.26E-240	7	IL5RA
AL138689.21	3.68E-240	1.259157829	0.867	0.049	1.10E-236	7	AL138689.2
RAB3B	1.11E-239	0.732242334	0.708	0.034	3.34E-236	7	RAB3B
F8	1.43E-239	1.493696664	0.896	0.115	4.28E-236	7	F8
AL359182.2	2.86E-232	1.171494032	0.863	0.043	8.57E-229	7	AL359182.2
CA41	1.09E-231	0.994196587	0.88	0.188	3.27E-228	7	CA4
TIGD4	3.18E-228	1.963322931	0.855	0.06	9.55E-225	7	TIGD4
FGF10-AS1	1.49E-226	0.963100434	0.727	0.05	4.48E-223	7	FGF10-AS1
IFI27	3.01E-222	0.7944564	0.851	0.06	9.04E-219	7	IFI27
ZNF572	2.34E-221	0.79814384	0.749	0.052	7.01E-218	7	ZNF572
AC098650.1	8.68E-219	1.189213355	0.853	0.072	2.60E-215	7	AC098650.1
AL157895.1	2.96E-216	1.882575394	0.694	0.023	8.89E-213	7	AL157895.1
C7	3.04E-216	1.522517133	0.776	0.05	9.12E-213	7	C7
STC11	3.45E-216	0.54014191	0.9	0.171	1.04E-212	7	STC1
GIMAP71	7.01E-210	2.160030389	0.876	0.211	2.10E-206	7	GIMAP7
CCDC26	2.59E-207	1.311884205	0.794	0.097	7.77E-204	7	CCDC26
TUBB11	1.63E-202	3.492082657	0.071	0.284	4.89E-199	7	TUBB1
NEFM	7.89E-196	1.383690342	0.471	0.049	2.37E-192	7	NEFM
RPL7AP28	1.19E-192	1.487815007	0.418	0.02	3.57E-189	7	RPL7AP28
ADAMTS18	3.26E-192	1.836215796	0.847	0.181	9.79E-189	7	ADAMTS18
FAM169B	1.44E-191	1.225855103	0.678	0.078	4.31E-188	7	FAM169B
HSPB9	1.55E-191	0.973380261	0.735	0.062	4.65E-188	7	HSPB9
PRLR	2.85E-191	0.721570137	0.761	0.078	8.55E-188	7	PRLR
IL1RL1	3.42E-190	1.494833504	0.745	0.12	1.03E-186	7	IL1RL1
AC007036.21	1.61E-186	1.439412801	0.704	0.069	4.82E-183	7	AC007036.2
TSC22D1-AS1	3.17E-181	0.696876889	0.714	0.082	9.50E-178	7	TSC22D1-AS1
AGTR11	2.42E-180	1.972145616	0.682	0.113	7.27E-177	7	AGTR1
LINC01686	1.23E-178	1.376614202	0.445	0.083	3.70E-175	7	LINC01686
AC007336.1	2.83E-177	1.862364433	0.261	0.025	8.49E-174	7	AC007336.1
AC116345.1	5.45E-177	2.077048078	0.79	0.127	1.63E-173	7	AC116345.1
AC020928.2	3.74E-176	1.691202566	0.747	0.084	1.12E-172	7	AC020928.2
PATL2	8.10E-174	0.762188802	0.786	0.092	2.43E-170	7	PATL2
AC012569.11	2.06E-171	2.50344751	0.024	0.256	6.17E-168	7	AC012569.1
AC098818.2	2.08E-170	1.326515384	0.735	0.096	6.25E-167	7	AC098818.2
DEPP11	2.22E-170	3.164402966	0.831	0.234	6.65E-167	7	DEPP1
UBE2L5	3.66E-168	1.216540427	0.671	0.081	1.10E-164	7	UBE2L5
AC004890.2	7.52E-154	0.751689926	0.518	0.114	2.26E-150	7	AC004890.2
FAM210B	1.91E-153	8.922762378	0.782	0.169	5.72E-150	7	FAM210B
C17orf99	8.69E-153	6.957599255	0.143	0.349	2.61E-149	7	C17orf99
AC002429.2	2.42E-152	0.58359322	0.375	0.068	7.25E-149	7	AC002429.2
SERPINA11	1.14E-148	0.903379597	0.061	0.33	3.42E-145	7	SERPINA1
NEK91	5.90E-145	0.791011746	0.582	0.135	1.77E-141	7	NEK9
GREM1	8.82E-144	0.720983578	0.359	0.067	2.65E-140	7	GREM1
SLC8A11	1.09E-140	2.147561145	0.573	0.143	3.28E-137	7	SLC8A1
PHYHIPL1	5.36E-134	1.76075967	0.51	0.134	1.61E-130	7	PHYHIPL
ABCA101	2.08E-129	1.738606506	0.476	0.135	6.25E-126	7	ABCA10
ADH1C1	6.92E-122	2.474462723	0.388	0.115	2.08E-118	7	ADH1C
TRIM221	2.60E-116	1.157639707	0.618	0.094	7.80E-113	7	TRIM22
ALAS2	2.51E-113	11.70660431	0.788	0.434	7.54E-110	7	ALAS2
TSPO2	2.97E-100	11.43159248	0.208	0.4	8.90E-97	7	TSPO2
SNCA	4.33E-100	13.53728999	0.688	0.169	1.30E-96	7	SNCA
CPA3	1.41E-93	1.568076299	0.575	0.112	4.22E-90	7	CPA3
NELL11	2.40E-86	0.780998393	0.431	0.133	7.19E-83	7	NELL1
FAM46C	7.16E-76	9.221928418	0.669	0.141	2.15E-72	7	FAM46C
TMCC21	1.39E-75	3.854352998	0.231	0.265	4.18E-72	7	TMCC2
SPTA11	2.41E-69	7.417679783	0.253	0.364	7.23E-66	7	SPTA1
AREG	3.67E-64	1.255471	0.402	0.082	1.10E-60	7	AREG
RHAG	5.06E-64	4.684369941	0.267	0.356	1.52E-60	7	RHAG
SPDL1	3.64E-63	0.689532044	0.492	0.163	1.09E-59	7	SPDL1
HMBS	1.21E-60	10.25152349	0.265	0.239	3.62E-57	7	HMBS
SLC25A37	2.60E-55	5.765616694	0.68	0.358	7.81E-52	7	SLC25A37
ARG1	3.28E-54	5.165531788	0.284	0.387	9.85E-51	7	ARG1
ACKR1	3.05E-48	1.302280435	0.476	0.129	9.15E-45	7	ACKR1
CR1L1	4.05E-47	5.295665748	0.302	0.408	1.22E-43	7	CR1L
ANK11	2.91E-45	6.087586717	0.288	0.238	8.73E-42	7	ANK1
KIF241	4.39E-43	1.160739599	0.122	0.268	1.32E-39	7	KIF24
HIST1H2AI	2.24E-40	0.899394744	0.057	0.331	6.72E-37	7	HIST1H2AI
ESF11	2.20E-35	0.65313098	0.176	0.281	6.61E-32	7	ESF1
CDCA8	8.17E-34	1.178226398	0.169	0.485	2.45E-30	7	CDCA8
TRIM58	2.45E-33	12.1957975	0.333	0.436	7.35E-30	7	TRIM58
C2orf88	2.65E-33	1.521550481	0.271	0.141	7.95E-30	7	C2orf88
AHSP	5.79E-32	8.307177547	0.645	0.417	1.74E-28	7	AHSP
HBBP1	7.27E-32	6.606240996	0.324	0.297	2.18E-28	7	HBBP1
SLC25A39	1.80E-28	7.086352638	0.62	0.347	5.41E-25	7	SLC25A39
MYL41	2.06E-27	1.803495495	0.327	0.289	6.18E-24	7	MYL4
RHCE	1.18E-26	5.581900254	0.382	0.06	3.55E-23	7	RHCE
ECT21	3.79E-25	0.753230028	0.633	0.386	1.14E-21	7	ECT2
DLGAP51	3.27E-20	1.187962774	0.212	0.48	9.82E-17	7	DLGAP5
HBM1	4.09E-18	7.385048999	0.6	0.404	1.23E-14	7	HBM
HBZ	2.06E-15	7.849759148	0.588	0.411	6.18E-12	7	HBZ
UCP21	4.39E-15	3.828550302	0.371	0.257	1.32E-11	7	UCP2
C21orf582	6.69E-14	0.295195135	0.329	0.302	2.01E-10	7	C21orf58
ARL4A1	9.54E-12	3.819229898	0.341	0.212	2.86E-08	7	ARL4A
SGO21	3.28E-11	1.267162343	0.586	0.417	9.83E-08	7	SGO2
HIST1H4C	1.37E-10	6.532029437	0.214	0.441	4.11E-07	7	HIST1H4C
SLC4A1	3.54E-10	6.21888675	0.41	0.403	1.06E-06	7	SLC4A1
HBG1	9.46E-10	11.21070835	0.567	0.42	2.84E-06	7	HBG1
HIST1H2AL	1.03E-08	0.651756957	0.108	0.336	3.09E-05	7	HIST1H2AL
NDC801	1.10E-08	1.775743019	0.608	0.444	3.30E-05	7	NDC80
AL135960.1	1.13E-08	5.844473999	0.361	0.027	3.40E-05	7	AL135960.1
EPB411	2.14E-08	6.924140487	0.549	0.314	6.41E-05	7	EPB41
CR1	4.01E-06	1.146468052	0.367	0.05	0.012016599	7	CR1
TESC	2.17E-05	2.247700369	0.259	0.042	0.065243075	7	TESC
NCOA4	6.30E-05	12.50700366	0.522	0.257	0.189057106	7	NCOA4
HIST1H1C	8.86E-05	3.417090432	0.351	0.375	0.265690915	7	HIST1H1C
KRT1	0.000330268	9.625930781	0.302	0.179	0.990803511	7	KRT1
GYPA	0.000538931	9.184427016	0.445	0.409	1	7	GYPA
SPTB	0.001416739	4.630476474	0.292	0.062	1	7	SPTB
SMIM1	0.002748015	3.354204461	0.355	0.09	1	7	SMIM1
RAG21	1.95E-244	3.549069466	0.011	0.364	5.85E-241	8	RAG2
TMPOP22	1.13E-213	5.568509297	0.054	0.454	3.39E-210	8	TMPOP2
AC097480.1	3.92E-211	1.121402966	0.519	0.075	1.18E-207	8	AC097480.1
MYB	3.28E-207	1.699684287	0.022	0.29	9.84E-204	8	MYB
HMGB11	5.45E-182	2.111096075	0.911	0.358	1.64E-178	8	HMGB1
IGLL1	6.77E-182	1.529139111	0.024	0.321	2.03E-178	8	IGLL1
TUBB2	3.17E-178	2.685381316	0.909	0.357	9.52E-175	8	TUBB
KIF242	3.75E-149	2.779002597	0.121	0.268	1.12E-145	8	KIF24
AC012569.12	2.19E-148	2.631659624	0.006	0.255	6.58E-145	8	AC012569.1
AC011498.72	3.36E-101	3.217288603	0.136	0.257	1.01E-97	8	AC011498.7
MZB1	3.40E-95	1.187078636	0.147	0.272	1.02E-91	8	MZB1
VMO1	1.27E-84	0.724731987	0.424	0.097	3.81E-81	8	VMO1
TMPO1	8.01E-82	1.344782735	0.725	0.239	2.40E-78	8	TMPO
AC074032.1	1.28E-76	0.960887892	0.327	0.097	3.85E-73	8	AC074032.1
TP73	1.77E-76	4.626977687	0.212	0.303	5.31E-73	8	TP73
PLIN5	3.69E-71	1.508769536	0.299	0.107	1.11E-67	8	PLIN5
AC015936.1	7.41E-66	5.523101842	0.247	0.297	2.22E-62	8	AC015936.1
AURKA1	5.24E-63	1.553895747	0.255	0.418	1.57E-59	8	AURKA
HMGB3	1.55E-60	4.638040335	0.61	0.163	4.64E-57	8	HMGB3
CLSPN1	2.90E-55	2.171832825	0.242	0.423	8.71E-52	8	CLSPN
PRR111	1.31E-54	3.18014097	0.273	0.398	3.94E-51	8	PRR11
C21orf583	1.14E-50	2.013490493	0.286	0.303	3.42E-47	8	C21orf58
HIST1H2BB	2.07E-45	0.728512716	0.286	0.182	6.20E-42	8	HIST1H2BB
RRM2	2.29E-45	3.292787416	0.552	0.122	6.86E-42	8	RRM2
ASPA	3.42E-44	1.115786922	0.366	0.115	1.03E-40	8	ASPA
BVES-AS11	1.47E-43	2.897033402	0.262	0.102	4.41E-40	8	BVES-AS1
SMG1P7	3.61E-42	1.154589118	0.288	0.075	1.08E-38	8	SMG1P7
HIST1H4C1	1.19E-41	2.231695259	0.69	0.426	3.57E-38	8	HIST1H4C
CECR31	5.26E-41	1.894664109	0.279	0.178	1.58E-37	8	CECR3
HIST1H1B	3.80E-40	6.853128798	0.688	0.404	1.14E-36	8	HIST1H1B
UBE2S	2.44E-39	4.501602885	0.595	0.22	7.31E-36	8	UBE2S
HMMR1	9.97E-39	3.263715117	0.312	0.43	2.99E-35	8	HMMR
CENPW1	6.45E-38	2.711131841	0.307	0.217	1.93E-34	8	CENPW
AC084082.1	4.87E-37	3.49057394	0.264	0.107	1.46E-33	8	AC084082.1
HIST1H3B	3.49E-36	9.061053461	0.675	0.377	1.05E-32	8	HIST1H3B
PBK1	4.93E-36	0.358142684	0.318	0.445	1.48E-32	8	PBK
AC100786.1	7.51E-36	1.196052271	0.279	0.08	2.25E-32	8	AC100786.1
PIMREG	2.78E-35	3.966356009	0.519	0.094	8.33E-32	8	PIMREG
AC092958.1	4.33E-35	1.478411757	0.251	0.094	1.30E-31	8	AC092958.1
ASPM1	2.40E-34	2.513619518	0.325	0.419	7.21E-31	8	ASPM
MYL5	8.74E-34	1.688516455	0.262	0.107	2.62E-30	8	MYL5
CPA51	1.70E-33	3.668048602	0.294	0.073	5.10E-30	8	CPA5
CCNA21	4.54E-33	4.410729792	0.323	0.473	1.36E-29	8	CCNA2
AL359182.21	6.59E-32	1.311487415	0.279	0.064	1.98E-28	8	AL359182.2
HIST1H2BI	7.81E-32	4.224546747	0.316	0.147	2.34E-28	8	HIST1H2BI
BUB1B2	8.86E-31	1.066284324	0.335	0.473	2.66E-27	8	BUB1B
KIF18A1	1.47E-30	4.542248306	0.316	0.419	4.40E-27	8	KIF18A
PPP1R14A	1.94E-30	1.14692667	0.266	0.124	5.83E-27	8	PPP1R14A
AC012447.1	2.79E-30	2.86827251	0.275	0.065	8.36E-27	8	AC012447.1
AC011481.3	8.21E-30	1.102702363	0.338	0.136	2.46E-26	8	AC011481.3
TK12	2.02E-29	1.815668272	0.327	0.46	6.05E-26	8	TK1
HIST1H3H	1.85E-28	6.392564231	0.459	0.082	5.55E-25	8	HIST1H3H
PCLAF1	6.99E-28	1.98173374	0.647	0.371	2.10E-24	8	PCLAF
NEK21	7.48E-28	3.243157363	0.327	0.473	2.24E-24	8	NEK2
FAM111B1	8.48E-28	1.053018149	0.32	0.391	2.55E-24	8	FAM111B
SPAG8	1.19E-26	1.19235269	0.255	0.072	3.56E-23	8	SPAG8
SGO1	1.67E-26	9.365959182	0.485	0.093	5.01E-23	8	SGO1
CEP55	8.02E-26	5.301616871	0.344	0.484	2.40E-22	8	CEP55
DLGAP52	8.91E-26	0.64854756	0.342	0.475	2.67E-22	8	DLGAP5
CDC20	3.84E-25	4.748485913	0.344	0.413	1.15E-21	8	CDC20
AC017007.2	1.92E-24	2.058994491	0.318	0.078	5.76E-21	8	AC017007.2
GINS2	5.48E-24	1.173832824	0.468	0.13	1.64E-20	8	GINS2
DEPDC11	8.99E-24	1.444283329	0.357	0.473	2.70E-20	8	DEPDC1
KIF232	2.70E-23	3.360252686	0.355	0.455	8.11E-20	8	KIF23
AC016813.1	1.33E-22	1.242265097	0.439	0.056	3.98E-19	8	AC016813.1
ESCO21	1.37E-21	3.56108541	0.357	0.455	4.12E-18	8	ESCO2
AP003306.2	2.69E-21	2.962129113	0.277	0.153	8.07E-18	8	AP003306.2
AC002429.21	7.02E-21	1.335706224	0.271	0.073	2.11E-17	8	AC002429.2
KCNJ3	9.44E-21	1.865377964	0.312	0.103	2.83E-17	8	KCNJ3
GTSE1	1.35E-20	2.908131812	0.361	0.43	4.06E-17	8	GTSE1
GPC32	1.75E-20	0.696659033	0.591	0.377	5.25E-17	8	GPC3
KIF20A1	2.46E-20	4.449786131	0.364	0.488	7.39E-17	8	KIF20A
NDUFA4L21	3.96E-20	2.060651254	0.504	0.328	1.19E-16	8	NDUFA4L2
CCNB1	5.27E-20	8.030195526	0.361	0.394	1.58E-16	8	CCNB1
AURKB	7.81E-20	5.231240933	0.476	0.081	2.34E-16	8	AURKB
ATAD2	2.91E-19	6.164189682	0.372	0.368	8.72E-16	8	ATAD2
PSRC1	4.65E-19	7.218455042	0.463	0.111	1.39E-15	8	PSRC1
HIST3H2BB	2.26E-18	4.875435506	0.413	0.083	6.77E-15	8	HIST3H2BB
MT1X1	8.51E-18	1.201165512	0.353	0.213	2.55E-14	8	MT1X
KPNA21	8.54E-18	3.278413325	0.366	0.241	2.56E-14	8	KPNA2
SPDL11	1.12E-17	3.580075119	0.359	0.168	3.36E-14	8	SPDL1
HIST1H2AE	3.21E-17	4.537663253	0.628	0.169	9.62E-14	8	HIST1H2AE
HIST1H1C1	3.98E-17	4.752253388	0.623	0.366	1.19E-13	8	HIST1H1C
NCAPD21	4.65E-17	2.384638867	0.366	0.322	1.39E-13	8	NCAPD2
BUB1	5.58E-17	2.886042347	0.377	0.459	1.68E-13	8	BUB1
UBE2T2	2.99E-15	4.094457934	0.383	0.435	8.98E-12	8	UBE2T
FBXO51	1.42E-14	5.40332394	0.383	0.215	4.25E-11	8	FBXO5
AC110023.1	3.23E-14	2.281740713	0.307	0.074	9.68E-11	8	AC110023.1
RAD51AP11	6.72E-14	3.151328496	0.387	0.446	2.02E-10	8	RAD51AP1
LINC015871	1.60E-13	2.07128841	0.6	0.234	4.80E-10	8	LINC01587
HIST1H4E1	2.32E-13	4.381720855	0.58	0.249	6.96E-10	8	HIST1H4E
LMF1-AS1	2.60E-13	2.32618414	0.286	0.062	7.80E-10	8	LMF1-AS1
ECT22	3.04E-13	2.158222311	0.392	0.394	9.11E-10	8	ECT2
KIF20B1	3.89E-13	2.7018574	0.37	0.264	1.17E-09	8	KIF20B
C12orf651	8.78E-13	0.830989049	0.377	0.215	2.64E-09	8	C12orf65
SPINT2	1.44E-12	1.926465347	0.271	0.207	4.32E-09	8	SPINT2
CAV31	4.13E-12	2.199717166	0.251	0.069	1.24E-08	8	CAV3
HIST1H2AG	8.46E-12	4.36134036	0.593	0.19	2.54E-08	8	HIST1H2AG
MND11	1.35E-11	1.652411328	0.398	0.311	4.04E-08	8	MND1
CALCR	2.56E-11	1.833374997	0.323	0.128	7.68E-08	8	CALCR
KIF151	5.42E-11	5.05892933	0.413	0.394	1.63E-07	8	KIF15
CKAP5	8.14E-11	3.978843328	0.394	0.228	2.44E-07	8	CKAP5
PLK1	1.09E-10	5.803571699	0.413	0.133	3.27E-07	8	PLK1
CENPA	1.16E-10	4.122090046	0.407	0.135	3.49E-07	8	CENPA
HIST1H2AI1	1.76E-10	7.376486266	0.587	0.314	5.27E-07	8	HIST1H2AI
CDCA81	2.04E-10	7.881325316	0.407	0.477	6.12E-07	8	CDCA8
AC090673.2	4.65E-10	1.105213748	0.316	0.142	1.39E-06	8	AC090673.2
HIST1H1T	5.12E-10	2.782935845	0.273	0.113	1.54E-06	8	HIST1H1T
CENPM	6.30E-10	6.303979025	0.424	0.11	1.89E-06	8	CENPM
CCDC342	8.27E-10	0.86095545	0.4	0.215	2.48E-06	8	CCDC34
CFHR11	1.64E-09	0.50573237	0.374	0.103	4.91E-06	8	CFHR1
HIST1H2AJ	1.72E-09	6.853129769	0.576	0.407	5.16E-06	8	HIST1H2AJ
KNL1	1.86E-09	5.392128461	0.413	0.413	5.58E-06	8	KNL1
TROAP	3.31E-09	4.162947384	0.407	0.115	9.94E-06	8	TROAP
HIST1H2AL1	4.41E-09	6.767012872	0.578	0.321	1.32E-05	8	HIST1H2AL
HIST1H3I1	4.52E-09	3.332037634	0.582	0.225	1.35E-05	8	HIST1H3I
CDT11	7.08E-09	1.54775752	0.394	0.13	2.13E-05	8	CDT1
BIRC51	7.43E-09	4.801299888	0.567	0.444	2.23E-05	8	BIRC5
AC096745.2	1.02E-08	2.09260724	0.303	0.101	3.05E-05	8	AC096745.2
CDKN3	1.12E-08	1.042661699	0.409	0.384	3.35E-05	8	CDKN3
HJURP1	1.25E-08	5.152022284	0.416	0.479	3.75E-05	8	HJURP
KNSTRN	1.45E-08	4.924096911	0.416	0.108	4.34E-05	8	KNSTRN
H1F0	3.11E-08	8.341721079	0.552	0.373	9.34E-05	8	H1F0
LDHA2	3.69E-08	3.298094617	0.249	0.363	0.000110833	8	LDHA
APOBEC3A	4.97E-08	2.169611936	0.292	0.044	0.000148987	8	APOBEC3A
DRAXIN	9.28E-08	2.613358711	0.392	0.081	0.000278251	8	DRAXIN
TPX2	1.23E-07	6.02386284	0.418	0.456	0.000367753	8	TPX2
KIF2C1	1.25E-07	4.864711927	0.422	0.475	0.000375451	8	KIF2C
TCEAL5	1.56E-07	2.171925276	0.361	0.113	0.000467002	8	TCEAL5
AC008392.1	1.69E-07	1.688530391	0.279	0.077	0.000506003	8	AC008392.1
HIST1H1D	1.95E-07	6.492041601	0.571	0.34	0.000585526	8	HIST1H1D
CKAP2	2.12E-07	2.913325654	0.422	0.389	0.000635829	8	CKAP2
BVES1	2.28E-07	2.753171488	0.333	0.147	0.000685397	8	BVES
SH2B2	2.38E-07	2.913077459	0.277	0.095	0.000713657	8	SH2B2
CCDC162P	3.06E-07	1.651346741	0.344	0.099	0.000916794	8	CCDC162P
CCNB22	7.34E-07	4.801782793	0.422	0.437	0.002202821	8	CCNB2
HIST1H1A1	8.83E-07	2.803493812	0.424	0.266	0.002648211	8	HIST1H1A
PCNA	1.06E-06	1.827791921	0.409	0.184	0.003182045	8	PCNA
MSC1	1.25E-06	0.487563299	0.381	0.116	0.003749921	8	MSC
NUF2	1.63E-06	3.300597576	0.429	0.451	0.004901212	8	NUF2
KIF11	2.52E-06	8.919018185	0.433	0.434	0.00756796	8	KIF11
CDK11	3.56E-06	3.218339157	0.439	0.455	0.010685678	8	CDK1
SCRIB1	3.96E-06	3.853476742	0.277	0.101	0.011865294	8	SCRIB
CENPX	4.84E-06	9.53872814	0.381	0.169	0.014511088	8	CENPX
FZD10-AS1	5.41E-06	1.191380206	0.364	0.134	0.016231894	8	FZD10-AS1
CKS1B1	6.37E-06	6.320136671	0.535	0.25	0.019121327	8	CKS1B
AL118508.11	1.06E-05	0.785974404	0.416	0.092	0.031869985	8	AL118508.1
LINC025501	1.08E-05	3.595767094	0.344	0.122	0.032395834	8	LINC02550
PCDHB10	1.28E-05	1.665175236	0.273	0.108	0.038447928	8	PCDHB10
TCEAL72	2.04E-05	2.189482678	0.522	0.269	0.061163909	8	TCEAL7
RACGAP11	2.55E-05	3.542895829	0.433	0.317	0.076365243	8	RACGAP1
CENPF1	4.06E-05	4.891403034	0.435	0.467	0.121799635	8	CENPF
MHENCR	5.12E-05	1.476351618	0.292	0.097	0.153509159	8	MHENCR
TTK1	5.84E-05	3.151373589	0.437	0.452	0.175309588	8	TTK
SPC251	6.62E-05	2.844348533	0.439	0.46	0.198542877	8	SPC25
HIST2H2AC	0.00011207	7.726184685	0.543	0.206	0.336210166	8	HIST2H2AC
CD822	0.000152662	0.578920784	0.53	0.29	0.45798466	8	CD82
ZDHHC19	0.000179351	3.627180635	0.264	0.026	0.538053777	8	ZDHHC19
TFF31	0.000186318	1.007684195	0.275	0.172	0.55895507	8	TFF3
AC007364.1	0.000319837	2.132815909	0.271	0.069	0.959509543	8	AC007364.1
MSTN2	0.000588048	2.910562954	0.532	0.171	1	8	MSTN
MORN5	0.000836086	2.585652659	0.255	0.037	1	8	MORN5
ADAMTS14	0.000849762	1.353143816	0.268	0.07	1	8	ADAMTS14
HIST1H3G2	0.0008548	4.469459563	0.435	0.387	1	8	HIST1H3G
ARL6IP1	0.000872507	7.214370072	0.424	0.344	1	8	ARL6IP1
ANLN2	0.000931342	4.814511004	0.452	0.447	1	8	ANLN
BDNF	0.001075374	1.459886554	0.253	0.092	1	8	BDNF
NNAT2	0.00114602	2.612167222	0.444	0.153	1	8	NNAT
STMN11	0.002256446	0.711850347	0.522	0.387	1	8	STMN1
SMC2	0.00238408	5.647031099	0.45	0.232	1	8	SMC2
AL590617.21	0.005001891	2.174634342	0.262	0.077	1	8	AL590617.2
CDCA3	0.005094517	7.5823366	0.455	0.488	1	8	CDCA3
POT1-AS1	0.005131001	1.619992927	0.271	0.076	1	8	POT1-AS1
AL137145.2	0.006200363	2.100682731	0.266	0.05	1	8	AL137145.2
DNAJB1	0.007483194	1.241039363	0.368	0.393	1	8	DNAJB1
TMSB15A2	0.007837764	1.467623075	0.452	0.332	1	8	TMSB15A
RASD1	0.008863501	0.39610717	0.314	0.198	1	8	RASD1
SRGN	2.10E-236	10.57227523	0.935	0.062	6.30E-233	9	SRGN
PLEK	5.29E-232	15.13480195	0.917	0.027	1.59E-228	9	PLEK
LAPTM5	1.74E-223	9.110720578	0.904	0.078	5.23E-220	9	LAPTM5
LCP1	3.38E-214	11.19066899	0.9	0.055	1.01E-210	9	LCP1
PTPRC	5.13E-201	11.53045427	0.875	0.045	1.54E-197	9	PTPRC
FCGR2A	7.08E-198	24.76837765	0.842	0.046	2.12E-194	9	FCGR2A
B2M1	3.73E-197	8.537291695	0.922	0.32	1.12E-193	9	B2M
CD83	1.89E-195	16.30186039	0.871	0.106	5.66E-192	9	CD83
FTL	6.41E-194	9.479393897	0.897	0.34	1.92E-190	9	FTL
PTPRE	1.31E-192	8.832558674	0.868	0.053	3.94E-189	9	PTPRE
CXCL8	9.23E-192	11.19110559	0.877	0.111	2.77E-188	9	CXCL8
TYROBP	8.89E-190	9.395841348	0.866	0.084	2.67E-186	9	TYROBP
SOD2	9.88E-190	11.07817696	0.862	0.17	2.96E-186	9	SOD2
PLIN2	1.24E-184	14.42642637	0.875	0.228	3.73E-181	9	PLIN2
FTH1	1.18E-181	19.84566269	0.877	0.352	3.55E-178	9	FTH1
HLA-DRA	8.31E-179	10.37672868	0.826	0.049	2.49E-175	9	HLA-DRA
CD53	8.62E-175	18.71089596	0.835	0.051	2.59E-171	9	CD53
CD74	1.00E-173	8.206128099	0.833	0.097	3.01E-170	9	CD74
AIF1	3.66E-173	7.670947394	0.837	0.045	1.10E-169	9	AIF1
MALAT11	8.26E-173	4.613394734	0.902	0.353	2.48E-169	9	MALAT1
BCL2A1	5.10E-172	14.35501437	0.819	0.037	1.53E-168	9	BCL2A1
NAMPT	1.21E-168	17.401598	0.844	0.183	3.64E-165	9	NAMPT
FCER1G	9.98E-168	10.2882757	0.833	0.073	3.00E-164	9	FCER1G
CTSS	9.36E-167	16.1981342	0.826	0.089	2.81E-163	9	CTSS
C5AR1	9.42E-167	13.15663212	0.788	0.052	2.83E-163	9	C5AR1
ZNF267	8.16E-165	8.921914399	0.815	0.099	2.45E-161	9	ZNF267
GLUL	1.27E-163	17.66092464	0.859	0.309	3.82E-160	9	GLUL
PHACTR1	8.15E-157	10.53623765	0.801	0.06	2.44E-153	9	PHACTR1
CD14	3.63E-156	21.7348658	0.77	0.077	1.09E-152	9	CD14
CTSB	1.32E-155	17.61620936	0.804	0.25	3.96E-152	9	CTSB
FPR1	4.80E-149	10.35498741	0.759	0.037	1.44E-145	9	FPR1
KYNU	4.47E-148	10.68019867	0.792	0.034	1.34E-144	9	KYNU
CCL4	3.19E-143	11.74961873	0.772	0.06	9.56E-140	9	CCL4
HMOX1	4.14E-143	9.055411422	0.779	0.073	1.24E-139	9	HMOX1
TNFAIP3	1.24E-142	6.568135545	0.828	0.155	3.73E-139	9	TNFAIP3
ASAH1	2.05E-142	10.38815731	0.77	0.135	6.14E-139	9	ASAH1
ACSL1	1.43E-139	11.75905786	0.759	0.082	4.30E-136	9	ACSL1
CHORDC1	3.13E-139	6.461847542	0.844	0.234	9.39E-136	9	CHORDC1
TMSB4X1	2.41E-138	2.184621613	0.85	0.28	7.24E-135	9	TMSB4X
CYBB	2.77E-137	14.93569582	0.754	0.055	8.32E-134	9	CYBB
GPR183	5.72E-135	8.547355044	0.772	0.09	1.71E-131	9	GPR183
ANXA11	2.31E-133	5.659860363	0.837	0.251	6.93E-130	9	ANXA1
TFEC	3.64E-131	8.986624886	0.77	0.09	1.09E-127	9	TFEC
CD163	5.43E-131	13.94233888	0.701	0.061	1.63E-127	9	CD163
NPL	5.38E-130	15.35092746	0.705	0.073	1.61E-126	9	NPL
CYTIP	3.64E-128	12.17623375	0.752	0.069	1.09E-124	9	CYTIP
LIPA	2.03E-127	13.41360424	0.654	0.1	6.08E-124	9	LIPA
TLR2	2.36E-127	8.57998496	0.75	0.04	7.07E-124	9	TLR2
CTSL	2.88E-127	10.13656324	0.768	0.198	8.64E-124	9	CTSL
SLC16A10	5.36E-127	14.12039782	0.703	0.047	1.61E-123	9	SLC16A10
IGSF6	3.21E-126	10.60518564	0.746	0.058	9.64E-123	9	IGSF6
MS4A7	2.66E-124	10.88199168	0.73	0.08	7.99E-121	9	MS4A7
SYK	3.52E-124	9.0803271	0.703	0.014	1.06E-120	9	SYK
IL1B	3.27E-121	10.36353024	0.71	0.05	9.80E-118	9	IL1B
TNFAIP8	9.98E-121	11.12625992	0.75	0.092	2.99E-117	9	TNFAIP8
SAMSN1	8.49E-120	12.28000064	0.741	0.026	2.55E-116	9	SAMSN1
FCGR2C	5.90E-119	9.065143463	0.741	0.042	1.77E-115	9	FCGR2C
S100A9	7.35E-119	11.61711513	0.723	0.038	2.21E-115	9	S100A9
ATP2B11	1.31E-118	7.560111641	0.81	0.248	3.92E-115	9	ATP2B1
CSF1R	1.26E-117	7.321906078	0.739	0.11	3.79E-114	9	CSF1R
IL1RN	1.23E-116	11.60867719	0.71	0.056	3.70E-113	9	IL1RN
CSTB	1.80E-116	4.787169993	0.797	0.31	5.41E-113	9	CSTB
EVI2B	3.83E-115	6.25246631	0.732	0.099	1.15E-111	9	EVI2B
SAT11	3.93E-113	6.833764765	0.792	0.292	1.18E-109	9	SAT1
HLA-DPA1	1.86E-109	9.834896211	0.705	0.067	5.59E-106	9	HLA-DPA1
SNX10	5.25E-109	7.700727044	0.721	0.117	1.58E-105	9	SNX10
PLAUR	8.22E-109	8.60627547	0.73	0.072	2.47E-105	9	PLAUR
SH3BGRL32	3.16E-108	5.449964897	0.775	0.287	9.49E-105	9	SH3BGRL3
HSPH1	5.78E-107	6.287612794	0.806	0.305	1.73E-103	9	HSPH1
SLC11A1	1.38E-106	8.53380314	0.719	0.063	4.14E-103	9	SLC11A1
RASGEF1B	7.84E-102	9.084342148	0.734	0.093	2.35E-98	9	RASGEF1B
CCL3L1	6.59E-101	11.20526319	0.725	0.053	1.98E-97	9	CCL3L1
CARD16	1.03E-99	5.471724182	0.679	0.077	3.09E-96	9	CARD16
APBB1IP	1.57E-98	8.179432409	0.694	0.028	4.70E-95	9	APBB1IP
LCP2	2.22E-98	13.52559585	0.714	0.049	6.67E-95	9	LCP2
C1orf162	4.11E-98	9.866256169	0.714	0.051	1.23E-94	9	C1orf162
PIK3AP1	9.27E-98	14.634784	0.705	0.04	2.78E-94	9	PIK3AP1
ARHGDIB	4.45E-96	6.873993657	0.714	0.14	1.33E-92	9	ARHGDIB
ITGAX	8.77E-96	9.38031789	0.69	0.078	2.63E-92	9	ITGAX
HLA-DRB6	6.27E-95	11.34129233	0.708	0.117	1.88E-91	9	HLA-DRB6
GLRX	6.73E-94	3.607474588	0.701	0.099	2.02E-90	9	GLRX
ABL2	4.67E-93	7.623786802	0.667	0.13	1.40E-89	9	ABL2
PLA2G7	1.02E-92	9.473945052	0.634	0.056	3.05E-89	9	PLA2G7
CSTA	1.54E-92	10.65251959	0.663	0.029	4.62E-89	9	CSTA
ITGB2	2.35E-92	18.82069237	0.69	0.073	7.06E-89	9	ITGB2
S100A111	6.38E-91	5.663053695	0.777	0.331	1.91E-87	9	S100A11
MSR1	1.51E-89	22.96433197	0.663	0.059	4.52E-86	9	MSR1
RNASET2	2.86E-89	10.88380883	0.688	0.105	8.57E-86	9	RNASET2
CTSD	2.92E-88	15.85738305	0.705	0.196	8.76E-85	9	CTSD
HLA-DRB1	6.21E-88	12.23734648	0.69	0.114	1.86E-84	9	HLA-DRB1
GPX1	1.57E-87	4.384853957	0.746	0.308	4.70E-84	9	GPX1
HLA-B2	2.22E-87	5.404571491	0.741	0.151	6.66E-84	9	HLA-B
MMP19	6.52E-87	8.004926257	0.67	0.071	1.96E-83	9	MMP19
CD86	1.31E-86	19.98584836	0.683	0.071	3.94E-83	9	CD86
GK	7.15E-85	7.303910053	0.661	0.063	2.15E-81	9	GK
CCRL2	1.03E-84	8.875559467	0.638	0.066	3.09E-81	9	CCRL2
IL7R	3.01E-83	8.603772771	0.654	0.131	9.03E-80	9	IL7R
TFRC	3.27E-83	10.19579734	0.654	0.138	9.82E-80	9	TFRC
AL049712.11	3.96E-83	2.951011968	0.297	0.08	1.19E-79	9	AL049712.1
S100A8	1.17E-82	10.39606824	0.634	0.024	3.52E-79	9	S100A8
SLA	1.18E-82	15.20937384	0.663	0.047	3.53E-79	9	SLA
AQP9	5.08E-82	18.97024747	0.609	0.055	1.52E-78	9	AQP9
FCGR1A	2.38E-81	8.935475702	0.638	0.029	7.14E-78	9	FCGR1A
MIR155HG	2.95E-81	7.824311084	0.656	0.058	8.84E-78	9	MIR155HG
SLAMF7	7.62E-81	8.369002812	0.672	0.179	2.29E-77	9	SLAMF7
OLR1	3.16E-80	14.42626746	0.661	0.058	9.47E-77	9	OLR1
CCR1	4.09E-79	10.65995809	0.665	0.063	1.23E-75	9	CCR1
IQGAP2	1.20E-78	4.524428198	0.681	0.092	3.60E-75	9	IQGAP2
GPNMB	1.57E-77	11.74650244	0.643	0.131	4.72E-74	9	GPNMB
MT-CO1	2.66E-77	7.777139794	0.815	0.472	7.97E-74	9	MT-CO1
HCAR2	5.99E-77	12.75273002	0.647	0.04	1.80E-73	9	HCAR2
CXCL3	8.21E-77	6.713890075	0.672	0.126	2.46E-73	9	CXCL3
SPP1	9.33E-77	10.77343946	0.672	0.199	2.80E-73	9	SPP1
FCGR3A	1.12E-76	23.27826727	0.676	0.047	3.36E-73	9	FCGR3A
TNFSF13B	1.47E-76	6.84745167	0.645	0.057	4.40E-73	9	TNFSF13B
NINJ11	1.58E-74	4.190109665	0.681	0.194	4.75E-71	9	NINJ1
C15orf48	2.70E-74	9.595968638	0.605	0.036	8.11E-71	9	C15orf48
CLEC7A	3.05E-73	14.88345411	0.654	0.05	9.16E-70	9	CLEC7A
PILRA	8.10E-73	10.01373491	0.647	0.031	2.43E-69	9	PILRA
TPP1	9.81E-73	5.896919662	0.674	0.133	2.94E-69	9	TPP1
PTAFR	5.09E-72	9.495303265	0.643	0.059	1.53E-68	9	PTAFR
PSAP	9.33E-72	11.91645854	0.721	0.398	2.80E-68	9	PSAP
ICAM1	2.38E-70	2.859662763	0.647	0.161	7.13E-67	9	ICAM1
CREG1	1.20E-69	14.5344685	0.629	0.115	3.61E-66	9	CREG1
G0S2	2.34E-69	7.865234028	0.638	0.101	7.02E-66	9	G0S2
LUCAT1	3.18E-69	8.247361607	0.605	0.051	9.53E-66	9	LUCAT1
LILRB3	1.51E-67	9.901882192	0.625	0.069	4.52E-64	9	LILRB3
KLF6	1.74E-67	8.848705446	0.699	0.299	5.23E-64	9	KLF6
PFN11	1.96E-67	4.184861515	0.75	0.353	5.89E-64	9	PFN1
CTSC1	4.64E-66	2.097123392	0.692	0.24	1.39E-62	9	CTSC
NCF2	8.18E-66	8.627268338	0.652	0.045	2.45E-62	9	NCF2
TNFRSF1B	2.71E-65	7.807653623	0.645	0.115	8.12E-62	9	TNFRSF1B
CD52	3.83E-65	8.098520844	0.556	0.02	1.15E-61	9	CD52
RGS1	4.51E-65	10.28379199	0.65	0.094	1.35E-61	9	RGS1
MRC1	5.31E-65	12.50125575	0.638	0.085	1.59E-61	9	MRC1
FCGR2B	2.92E-64	9.899993852	0.621	0.058	8.77E-61	9	FCGR2B
NKG7	1.24E-63	8.981194196	0.627	0.127	3.72E-60	9	NKG7
ABCA11	1.60E-63	5.149348557	0.665	0.172	4.79E-60	9	ABCA1
MS4A6A	2.50E-62	18.04696237	0.616	0.074	7.51E-59	9	MS4A6A
MIR3945HG	4.49E-62	15.31561642	0.609	0.029	1.35E-58	9	MIR3945HG
FAM129C	5.01E-62	5.830890625	0.413	0.129	1.50E-58	9	FAM129C
CST3	5.72E-62	4.060679161	0.683	0.242	1.72E-58	9	CST3
NLRP3	6.20E-62	9.982548868	0.625	0.057	1.86E-58	9	NLRP3
MCTP11	7.32E-62	3.703915297	0.629	0.13	2.20E-58	9	MCTP1
C1QC	2.86E-61	10.37419987	0.612	0.111	8.59E-58	9	C1QC
CCL4L2	1.14E-60	15.41356651	0.634	0.058	3.42E-57	9	CCL4L2
HCST	2.70E-60	16.09382031	0.643	0.082	8.11E-57	9	HCST
MTSS1	3.46E-60	8.200829033	0.58	0.093	1.04E-56	9	MTSS1
RNASE11	4.41E-60	6.238855071	0.636	0.213	1.32E-56	9	RNASE1
FABP51	5.03E-60	1.223226306	0.634	0.243	1.51E-56	9	FABP5
BIRC3	1.35E-58	5.712562331	0.623	0.111	4.06E-55	9	BIRC3
OTUD1	1.80E-58	5.081789224	0.576	0.074	5.39E-55	9	OTUD1
TIMP11	1.49E-57	3.722987674	0.719	0.334	4.47E-54	9	TIMP1
DUSP61	1.09E-56	4.526636668	0.618	0.172	3.26E-53	9	DUSP6
MS4A4A	1.30E-56	17.83210508	0.594	0.101	3.89E-53	9	MS4A4A
PKHD1L11	1.91E-56	3.271032991	0.085	0.3	5.72E-53	9	PKHD1L1
GAS2L3	2.35E-56	4.523113812	0.616	0.17	7.05E-53	9	GAS2L3
KCTD121	3.59E-56	0.635883744	0.647	0.294	1.08E-52	9	KCTD12
CXCL22	1.08E-55	4.517497509	0.623	0.184	3.24E-52	9	CXCL2
MAP3K8	2.76E-55	10.17723732	0.638	0.088	8.28E-52	9	MAP3K8
COTL1	7.93E-55	7.424068791	0.614	0.13	2.38E-51	9	COTL1
CTSH	9.03E-55	2.471731435	0.609	0.11	2.71E-51	9	CTSH
AP003354.2	9.31E-55	9.661013928	0.58	0.083	2.79E-51	9	AP003354.2
C1QB	1.62E-53	10.32084	0.58	0.11	4.87E-50	9	C1QB
CD361	2.83E-53	5.784869448	0.625	0.107	8.49E-50	9	CD36
CCL20	3.80E-53	7.594575878	0.571	0.047	1.14E-49	9	CCL20
CSF2RA	1.25E-52	15.15770559	0.603	0.083	3.76E-49	9	CSF2RA
HLA-A2	1.40E-52	4.851705952	0.672	0.207	4.21E-49	9	HLA-A
DNAJA4	1.78E-52	7.907734722	0.587	0.094	5.33E-49	9	DNAJA4
RF00003	2.00E-52	3.486079109	0.509	0.032	6.01E-49	9	RF00003
HLA-C1	3.25E-52	1.594624271	0.629	0.093	9.75E-49	9	HLA-C
LST1	3.49E-52	13.79691838	0.618	0.056	1.05E-48	9	LST1
SLC2A6	4.71E-52	7.919441869	0.565	0.055	1.41E-48	9	SLC2A6
SLC2A3	6.42E-52	7.035612592	0.676	0.253	1.93E-48	9	SLC2A3
DUSP5	3.03E-51	4.383504857	0.576	0.083	9.10E-48	9	DUSP5
IGHM	3.82E-51	7.937448312	0.446	0.134	1.15E-47	9	IGHM
CCR7	7.02E-51	14.71046604	0.607	0.111	2.10E-47	9	CCR7
GPR84	9.86E-51	9.043074132	0.549	0.009	2.96E-47	9	GPR84
CR11	1.69E-50	6.796633217	0.562	0.046	5.08E-47	9	CR1
DUSP2	2.24E-50	7.420995398	0.567	0.06	6.73E-47	9	DUSP2
FOLR2	8.10E-50	9.512362822	0.583	0.127	2.43E-46	9	FOLR2
NCF1	8.99E-50	8.705418892	0.542	0.016	2.70E-46	9	NCF1
C3AR1	1.20E-49	17.68152967	0.567	0.031	3.61E-46	9	C3AR1
HLA-DPB1	1.54E-49	12.126904	0.56	0.085	4.63E-46	9	HLA-DPB1
EREG	3.69E-49	7.115772123	0.556	0.02	1.11E-45	9	EREG
UCP22	1.58E-48	0.456982283	0.632	0.25	4.75E-45	9	UCP2
GMFG1	1.75E-48	5.580050722	0.636	0.175	5.26E-45	9	GMFG
PLK22	2.02E-48	0.591776274	0.136	0.366	6.07E-45	9	PLK2
ANPEP	7.88E-48	1.891721391	0.429	0.058	2.36E-44	9	ANPEP
MNDA	8.61E-48	17.93451965	0.569	0.032	2.58E-44	9	MNDA
VCAN2	1.74E-47	3.543156956	0.714	0.395	5.23E-44	9	VCAN
MZB11	3.94E-47	6.944092495	0.571	0.26	1.18E-43	9	MZB1
OSGIN1	6.64E-47	5.744398105	0.531	0.123	1.99E-43	9	OSGIN1
RAC2	2.03E-46	5.648041977	0.589	0.06	6.08E-43	9	RAC2
HCK	6.93E-46	16.362754	0.598	0.052	2.08E-42	9	HCK
LRRK21	1.47E-45	4.252018608	0.359	0.121	4.42E-42	9	LRRK2
AC012645.1	3.21E-44	1.214593204	0.431	0.101	9.64E-41	9	AC012645.1
ARRB2	7.62E-44	5.788781927	0.605	0.092	2.29E-40	9	ARRB2
EDNRB1	2.05E-42	2.669759015	0.493	0.125	6.14E-39	9	EDNRB
CCR5	2.15E-42	9.080198729	0.556	0.004	6.44E-39	9	CCR5
NCKAP1L	3.78E-42	12.50355504	0.571	0.019	1.13E-38	9	NCKAP1L
PDE4B	7.50E-42	2.726852703	0.614	0.142	2.25E-38	9	PDE4B
WAS	9.36E-42	12.19403818	0.562	0.012	2.81E-38	9	WAS
ARHGAP15	2.49E-41	1.610417494	0.366	0.098	7.46E-38	9	ARHGAP15
TUBB12	4.42E-41	4.273062714	0.161	0.281	1.33E-37	9	TUBB1
HIF1A-AS21	4.22E-40	6.449363126	0.56	0.089	1.26E-36	9	HIF1A-AS2
NEAT12	4.84E-40	4.205249924	0.562	0.125	1.45E-36	9	NEAT1
TREM2	6.32E-40	15.69777353	0.531	0.089	1.90E-36	9	TREM2
CLEC4E	1.33E-39	8.41455109	0.538	0.036	4.00E-36	9	CLEC4E
VAMP8	2.87E-39	5.900917972	0.571	0.058	8.61E-36	9	VAMP8
HLA-DQA1	3.91E-39	15.00100632	0.567	0.088	1.17E-35	9	HLA-DQA1
LSP1	1.21E-38	4.351559848	0.533	0.079	3.64E-35	9	LSP1
HSP90AA1	1.22E-38	3.869825961	0.658	0.396	3.65E-35	9	HSP90AA1
1-Mar	1.33E-38	5.274751365	0.507	0.07	4.00E-35	9	1-Mar
ADAM28	1.49E-38	5.473077554	0.567	0.075	4.47E-35	9	ADAM28
ALOX5AP	1.76E-38	8.635051851	0.576	0.073	5.28E-35	9	ALOX5AP
VPREB3	2.24E-38	6.919240081	0.342	0.134	6.71E-35	9	VPREB3
S100A12	3.35E-38	9.808638467	0.478	0.042	1.00E-34	9	S100A12
GSDME	2.43E-37	3.778054099	0.449	0.067	7.30E-34	9	GSDME
IGLL11	3.38E-37	7.255895119	0.592	0.304	1.01E-33	9	IGLL1
RNASE2	4.12E-36	7.224127985	0.531	0.182	1.24E-32	9	RNASE2
C1QA	5.05E-36	8.474500404	0.549	0.118	1.51E-32	9	C1QA
GATM1	1.21E-35	6.162639117	0.511	0.099	3.63E-32	9	GATM
CYBA	3.55E-35	10.61793456	0.538	0.154	1.06E-31	9	CYBA
BAG31	8.64E-35	5.455520525	0.56	0.249	2.59E-31	9	BAG3
MMP9	8.69E-35	2.68066521	0.496	0.166	2.61E-31	9	MMP9
AC021078.1	7.19E-34	4.221801913	0.433	0.093	2.16E-30	9	AC021078.1
IL1A	9.04E-34	9.281810087	0.522	0.079	2.71E-30	9	IL1A
RAG22	1.57E-33	5.841373121	0.663	0.344	4.71E-30	9	RAG2
MPO	1.70E-33	6.422687397	0.42	0.047	5.11E-30	9	MPO
CLEC12A	4.19E-33	6.875241324	0.529	0.053	1.26E-29	9	CLEC12A
IER3	8.50E-33	6.153057419	0.58	0.216	2.55E-29	9	IER3
NFKBIA	1.02E-32	13.02910913	0.645	0.346	3.07E-29	9	NFKBIA
3-Jun	1.11E-32	0.41190293	0.261	0.423	3.32E-29	9	JUN
SMIM25	1.19E-32	16.37480882	0.513	0.036	3.58E-29	9	SMIM25
CXCL5	1.31E-32	4.656047817	0.496	0.077	3.93E-29	9	CXCL5
BNC2-AS1	1.37E-32	1.175482996	0.306	0.054	4.10E-29	9	BNC2-AS1
KMO	4.20E-32	6.776927439	0.54	0.054	1.26E-28	9	KMO
PRSS57	6.82E-32	5.886805724	0.143	0.297	2.05E-28	9	PRSS57
SPI1	9.75E-32	6.198124391	0.525	0.029	2.92E-28	9	SPI1
DAB21	5.85E-31	5.887309586	0.554	0.303	1.75E-27	9	DAB2
SLC37A2	6.66E-31	3.49236615	0.576	0.307	2.00E-27	9	SLC37A2
EMC3-AS1	8.14E-31	1.594483937	0.453	0.063	2.44E-27	9	EMC3-AS1
CDH20	9.35E-31	1.215613379	0.335	0.051	2.80E-27	9	CDH20
NFKBIZ	1.03E-30	3.364766821	0.594	0.298	3.09E-27	9	NFKBIZ
IL10RA	1.97E-30	14.003036	0.527	0.029	5.91E-27	9	IL10RA
IER5	2.10E-30	9.306623509	0.551	0.184	6.29E-27	9	IER5
DNAJA11	3.48E-30	4.076528628	0.612	0.364	1.04E-26	9	DNAJA1
LIN28B	4.80E-30	6.881763198	0.482	0.009	1.44E-26	9	LIN28B
MAFB	4.80E-30	9.020633325	0.556	0.198	1.44E-26	9	MAFB
TWISTNB	5.86E-30	8.413952288	0.498	0.212	1.76E-26	9	TWISTNB
AL023803.3	8.05E-30	2.520807012	0.375	0.079	2.42E-26	9	AL023803.3
MT1X2	4.71E-29	3.668642725	0.498	0.209	1.41E-25	9	MT1X
AC020922.4	5.52E-29	2.448219562	0.433	0.041	1.66E-25	9	AC020922.4
SCD	7.55E-29	4.972005261	0.509	0.133	2.27E-25	9	SCD
FCN1	9.86E-29	7.483797051	0.471	0.016	2.96E-25	9	FCN1
IRF4	1.11E-28	5.156236725	0.525	0.037	3.32E-25	9	IRF4
LY86	1.39E-28	12.93470164	0.502	0.042	4.16E-25	9	LY86
PHLDA1	1.56E-28	0.632242024	0.614	0.29	4.69E-25	9	PHLDA1
SGK1	2.39E-28	5.747995551	0.612	0.216	7.16E-25	9	SGK1
CPVL	5.14E-28	9.432885734	0.52	0.057	1.54E-24	9	CPVL
RAG1	1.24E-27	3.738344502	0.438	0.065	3.73E-24	9	RAG1
TNIP3	1.49E-27	5.534493652	0.554	0.188	4.48E-24	9	TNIP3
AC090192.2	5.93E-27	5.474357956	0.538	0.257	1.78E-23	9	AC090192.2
BST2	6.66E-27	5.551808741	0.509	0.049	2.00E-23	9	BST2
AL451085.11	1.09E-26	2.673697936	0.371	0.124	3.26E-23	9	AL451085.1
AL121899.1	2.98E-26	3.473992316	0.444	0.077	8.95E-23	9	AL121899.1
APOC11	3.01E-26	4.542828195	0.458	0.177	9.02E-23	9	APOC1
NPC2	3.02E-26	2.747837705	0.623	0.361	9.07E-23	9	NPC2
SERPINA12	7.95E-26	5.55063504	0.542	0.314	2.39E-22	9	SERPINA1
LGMN	8.03E-26	14.93963836	0.531	0.179	2.41E-22	9	LGMN
CCL3	1.22E-25	18.90634157	0.533	0.08	3.66E-22	9	CCL3
HBBP11	2.00E-25	3.350446722	0.141	0.302	6.01E-22	9	HBBP1
STAB1	4.44E-25	6.684802454	0.522	0.104	1.33E-21	9	STAB1
SAMHD11	9.78E-25	4.27023526	0.551	0.144	2.94E-21	9	SAMHD1
LAX1	2.09E-24	7.387847769	0.502	0.045	6.28E-21	9	LAX1
THBD2	2.82E-24	3.623029734	0.511	0.212	8.47E-21	9	THBD
TMEM71	3.55E-24	6.837010009	0.522	0.047	1.06E-20	9	TMEM71
TNFSF15	5.09E-24	7.01979416	0.478	0.046	1.53E-20	9	TNFSF15
FYB1	5.14E-24	10.71278976	0.549	0.039	1.54E-20	9	FYB1
AL139011.1	7.14E-24	1.075414822	0.388	0.095	2.14E-20	9	AL139011.1
CD300LB	1.33E-23	5.901836669	0.464	0.028	3.99E-20	9	CD300LB
FGL2	1.73E-23	2.676055245	0.516	0.132	5.18E-20	9	FGL2
IL4I1	2.13E-23	7.738341163	0.482	0.017	6.39E-20	9	IL4I1
HLA-DMA	2.46E-23	11.52024353	0.533	0.129	7.37E-20	9	HLA-DMA
SYNGR21	3.14E-23	6.412356898	0.513	0.102	9.43E-20	9	SYNGR2
SH2D1A	4.13E-23	2.746688319	0.286	0.144	1.24E-19	9	SH2D1A
MAN1A11	5.23E-23	5.571955173	0.516	0.225	1.57E-19	9	MAN1A1
APOBEC3A1	5.62E-23	5.794089349	0.257	0.045	1.69E-19	9	APOBEC3A
SIRPB1	6.14E-23	7.049543131	0.473	0.061	1.84E-19	9	SIRPB1
MT1H3	1.36E-22	1.946488028	0.228	0.279	4.07E-19	9	MT1H
TNFSF101	3.92E-22	2.825514833	0.259	0.162	1.18E-18	9	TNFSF10
HSPA5	4.09E-22	2.552494919	0.596	0.366	1.23E-18	9	HSPA5
TK13	5.53E-22	0.720465873	0.625	0.451	1.66E-18	9	TK1
RRAD	7.92E-22	3.147679025	0.458	0.075	2.38E-18	9	RRAD
LYVE11	8.05E-22	5.68753646	0.533	0.212	2.41E-18	9	LYVE1
KCNQ1OT1	1.07E-21	2.080675099	0.263	0.186	3.20E-18	9	KCNQ1OT1
GOLGA8H	1.15E-21	2.515763461	0.299	0.08	3.45E-18	9	GOLGA8H
TPM4	1.15E-21	8.959612712	0.223	0.361	3.45E-18	9	TPM4
IGKC	2.16E-21	7.117907703	0.281	0.085	6.47E-18	9	IGKC
LEP	2.48E-21	7.096945111	0.478	0.129	7.44E-18	9	LEP
MS4A14	2.66E-21	7.921104059	0.438	0.021	7.98E-18	9	MS4A14
PPP1R15A	3.61E-21	0.434903614	0.574	0.384	1.08E-17	9	PPP1R15A
MYOT	4.49E-21	0.871323339	0.377	0.15	1.35E-17	9	MYOT
MT-CYB1	8.05E-21	1.84171223	0.268	0.458	2.41E-17	9	MT-CYB
ASGR2	9.14E-21	10.19979027	0.482	0.103	2.74E-17	9	ASGR2
SLCO2B1	1.06E-20	11.13993111	0.471	0.101	3.19E-17	9	SLCO2B1
DNAAF1	1.33E-20	7.91346645	0.498	0.077	3.98E-17	9	DNAAF1
SLAMF91	1.49E-20	3.68117217	0.538	0.332	4.47E-17	9	SLAMF9
LINC00528	1.75E-20	13.47437648	0.478	0.03	5.24E-17	9	LINC00528
F13A11	2.48E-20	7.440681185	0.545	0.308	7.44E-17	9	F13A1
PLTP	2.74E-20	7.464446519	0.46	0.103	8.22E-17	9	PLTP
LAMB3	4.96E-20	0.695921951	0.379	0.105	1.49E-16	9	LAMB3
RBBP61	1.36E-19	0.293328499	0.484	0.322	4.08E-16	9	RBBP6
CLEC2B1	2.74E-19	2.779606974	0.442	0.141	8.23E-16	9	CLEC2B
AD000864.11	5.81E-19	5.091039778	0.254	0.192	1.74E-15	9	AD000864.1
TAGAP	5.97E-19	9.668100606	0.509	0.055	1.79E-15	9	TAGAP
S100P2	6.32E-19	2.069645297	0.259	0.368	1.90E-15	9	S100P
CD84	7.99E-19	4.152636329	0.547	0.275	2.40E-15	9	CD84
AC243960.1	9.09E-19	2.671112562	0.261	0.137	2.73E-15	9	AC243960.1
SLC15A3	1.56E-18	4.819496616	0.431	0.091	4.67E-15	9	SLC15A3
AC008972.2	1.92E-18	2.050533415	0.424	0.065	5.77E-15	9	AC008972.2
CCL5	2.16E-18	7.996762486	0.509	0.063	6.48E-15	9	CCL5
AP000223.1	3.01E-18	2.421693451	0.359	0.041	9.03E-15	9	AP000223.1
VSIG4	6.01E-18	9.601738416	0.489	0.127	1.80E-14	9	VSIG4
CD209	1.09E-17	8.251340388	0.455	0.106	3.27E-14	9	CD209
CLSPN2	1.12E-17	0.823844485	0.585	0.412	3.36E-14	9	CLSPN
HSPA1A1	1.64E-17	4.794753269	0.587	0.382	4.93E-14	9	HSPA1A
IL2RG	1.78E-17	7.567756525	0.458	0.011	5.33E-14	9	IL2RG
DSC21	4.53E-17	2.913831589	0.411	0.102	1.36E-13	9	DSC2
RAB311	5.41E-17	1.679264996	0.516	0.174	1.62E-13	9	RAB31
AC116407.1	5.47E-17	4.154301197	0.413	0.073	1.64E-13	9	AC116407.1
CPEB4	7.08E-17	5.594971588	0.473	0.086	2.12E-13	9	CPEB4
MPEG1	8.40E-17	8.39306187	0.46	0.044	2.52E-13	9	MPEG1
CA42	2.08E-16	0.954260644	0.455	0.203	6.25E-13	9	CA4
VWA5A	2.58E-16	1.559526804	0.469	0.115	7.74E-13	9	VWA5A
HBA13	3.79E-16	0.479057375	0.261	0.403	1.14E-12	9	HBA1
RNASE6	4.51E-16	7.296375761	0.522	0.147	1.35E-12	9	RNASE6
AC243960.31	6.19E-16	3.933185289	0.393	0.075	1.86E-12	9	AC243960.3
TLR7	7.53E-16	19.57862929	0.25	0.141	2.26E-12	9	TLR7
RALY-AS11	9.17E-16	3.014102147	0.263	0.116	2.75E-12	9	RALY-AS1
AC093827.4	1.24E-15	2.949415966	0.455	0.035	3.73E-12	9	AC093827.4
SCN4A	1.26E-15	1.024462823	0.252	0.1	3.78E-12	9	SCN4A
IFITM23	1.37E-15	4.081591742	0.504	0.319	4.12E-12	9	IFITM2
MT1G1	1.62E-15	2.879924202	0.451	0.168	4.86E-12	9	MT1G
LINC01943	3.12E-15	2.450066255	0.449	0.042	9.35E-12	9	LINC01943
TMEM51-AS1	3.40E-15	2.718413642	0.306	0.122	1.02E-11	9	TMEM51-AS1
AC016405.1	5.46E-15	4.02039297	0.471	0.065	1.64E-11	9	AC016405.1
TPSB2	7.43E-15	2.758990735	0.353	0.091	2.23E-11	9	TPSB2
KIAA1324	7.80E-15	2.364553346	0.386	0.025	2.34E-11	9	KIAA1324
ATP6V0D2	1.63E-14	2.69308127	0.525	0.389	4.88E-11	9	ATP6V0D2
CD28	1.93E-14	7.685454436	0.487	0.16	5.79E-11	9	CD28
SLC43A2	2.36E-14	1.95309326	0.417	0.101	7.07E-11	9	SLC43A2
KNL11	2.52E-14	0.64271185	0.272	0.417	7.57E-11	9	KNL1
LILRA5	2.75E-14	8.66818921	0.44	0.033	8.26E-11	9	LILRA5
GPR34	4.72E-14	16.26836585	0.469	0.037	1.41E-10	9	GPR34
FXYD51	6.15E-14	1.016070175	0.478	0.157	1.84E-10	9	FXYD5
C2	1.03E-13	7.536279259	0.424	0.048	3.09E-10	9	C2
MYL2	1.51E-13	4.021185307	0.397	0.06	4.52E-10	9	MYL2
DHRS9	4.78E-13	7.489672517	0.462	0.005	1.43E-09	9	DHRS9
COLEC122	5.87E-13	1.209182696	0.261	0.294	1.76E-09	9	COLEC12
ATP2B1-AS1	6.86E-13	6.438181524	0.458	0.102	2.06E-09	9	ATP2B1-AS1
NR4A3	1.13E-12	0.529305753	0.469	0.079	3.39E-09	9	NR4A3
MX2	1.21E-12	4.748219751	0.348	0.05	3.64E-09	9	MX2
ARAP2	1.22E-12	2.774562548	0.442	0.043	3.67E-09	9	ARAP2
CXCL16	4.17E-12	7.098879192	0.489	0.106	1.25E-08	9	CXCL16
SLC25A341	5.02E-12	2.306965436	0.319	0.089	1.51E-08	9	SLC25A34
BRI3	9.40E-12	4.812214345	0.464	0.176	2.82E-08	9	BRI3
HLA-DMB	1.28E-11	15.63794328	0.482	0.127	3.83E-08	9	HLA-DMB
LINC01358	1.51E-11	4.171197702	0.433	0.036	4.52E-08	9	LINC01358
ITGAL1	3.33E-11	6.53045422	0.254	0.039	1.00E-07	9	ITGAL
VPREB11	3.83E-11	6.890245159	0.397	0.241	1.15E-07	9	VPREB1
CRTAM	4.88E-11	5.489890971	0.413	0.071	1.47E-07	9	CRTAM
VNN1	5.15E-11	13.51773402	0.426	0.002	1.54E-07	9	VNN1
ANKRD22	5.24E-11	19.37575937	0.379	0.053	1.57E-07	9	ANKRD22
FGR1	6.13E-11	7.377599963	0.444	0.071	1.84E-07	9	FGR
MLKL1	6.60E-11	4.675461555	0.413	0.039	1.98E-07	9	MLKL
SLC25A371	7.13E-11	4.196258576	0.527	0.364	2.14E-07	9	SLC25A37
AC104667.2	8.30E-11	2.049972191	0.312	0.1	2.49E-07	9	AC104667.2
GPR141	1.12E-10	7.03770646	0.272	0.077	3.37E-07	9	GPR141
LAIR1	1.54E-10	9.130263508	0.435	0.034	4.62E-07	9	LAIR1
AC058791.1	1.75E-10	3.378273077	0.321	0.105	5.24E-07	9	AC058791.1
HMGA1	2.46E-10	2.730591476	0.487	0.18	7.37E-07	9	HMGA1
HJURP2	4.09E-10	0.721686453	0.375	0.48	1.23E-06	9	HJURP
TSPAN331	4.76E-10	2.427981747	0.382	0.088	1.43E-06	9	TSPAN33
EFHB	6.81E-10	3.018102536	0.377	0.056	2.04E-06	9	EFHB
DOK2	7.56E-10	7.937237168	0.257	0.065	2.27E-06	9	DOK2
CD1C	1.41E-09	12.55470387	0.48	0.245	4.24E-06	9	CD1C
AL021154.1	1.56E-09	2.456766798	0.299	0.108	4.67E-06	9	AL021154.1
LY961	2.22E-09	3.614309642	0.458	0.068	6.65E-06	9	LY96
OSM	2.30E-09	13.41647754	0.4	0.007	6.91E-06	9	OSM
AC006116.8	3.31E-09	3.432504057	0.371	0.069	9.93E-06	9	AC006116.8
CD226	3.56E-09	6.709248015	0.431	0.014	1.07E-05	9	CD226
NCF4	3.75E-09	8.453978758	0.424	0.041	1.13E-05	9	NCF4
CEBPD1	4.11E-09	1.215648214	0.279	0.28	1.23E-05	9	CEBPD
CXCL1	4.49E-09	4.077085219	0.433	0.146	1.35E-05	9	CXCL1
HBG23	5.83E-09	0.275269743	0.29	0.388	1.75E-05	9	HBG2
HLA-DQA2	7.79E-09	9.024300873	0.467	0.147	2.34E-05	9	HLA-DQA2
AZU1	8.15E-09	5.277124325	0.377	0.03	2.44E-05	9	AZU1
CLEC10A	8.68E-09	15.21010441	0.31	0.218	2.60E-05	9	CLEC10A
VMO11	8.93E-09	2.915088154	0.364	0.099	2.68E-05	9	VMO1
ACP5	9.49E-09	0.579439808	0.397	0.192	2.85E-05	9	ACP5
LINC01303	1.82E-08	2.582197537	0.263	0.199	5.47E-05	9	LINC01303
GBP3	2.74E-08	7.898315327	0.406	0.079	8.22E-05	9	GBP3
CSF3R	2.98E-08	15.04443356	0.29	0.052	8.93E-05	9	CSF3R
ADAP2	3.25E-08	6.087736919	0.433	0.076	9.76E-05	9	ADAP2
AC023157.3	3.81E-08	2.671395164	0.268	0.096	0.000114315	9	AC023157.3
HPGDS	4.29E-08	6.505123862	0.462	0.102	0.000128807	9	HPGDS
POU2F2	4.37E-08	5.589749892	0.275	0.038	0.000130995	9	POU2F2
DPEP2	4.51E-08	5.476233606	0.275	0.064	0.000135434	9	DPEP2
CXorf21	4.87E-08	19.67170487	0.449	0.074	0.000145971	9	CXorf21
AL034397.3	7.02E-08	12.73590512	0.44	0.069	0.000210626	9	AL034397.3
CXCR4	7.85E-08	6.299626305	0.487	0.13	0.000235395	9	CXCR4
PRKCB	8.37E-08	7.39313476	0.283	0.022	0.000251175	9	PRKCB
ARG11	9.52E-08	4.25000442	0.301	0.386	0.000285632	9	ARG1
PCED1B-AS1	1.04E-07	7.521609402	0.27	0.067	0.000312859	9	PCED1B-AS1
HIST1H2BH	1.08E-07	1.060845892	0.279	0.198	0.000324834	9	HIST1H2BH
C9	1.13E-07	2.437937361	0.324	0.103	0.000338859	9	C9
LILRB5	1.23E-07	9.33441548	0.422	0.099	0.000369758	9	LILRB5
MT-RNR11	1.58E-07	0.690738554	0.498	0.43	0.000475439	9	MT-RNR1
MAF	2.80E-07	10.3455062	0.469	0.191	0.000838812	9	MAF
IRF8	2.88E-07	6.04322133	0.301	0.08	0.000863774	9	IRF8
GATA21	3.10E-07	3.395781606	0.364	0.059	0.000930405	9	GATA2
CD22	3.17E-07	6.81975928	0.451	0.22	0.000951117	9	CD22
CATSPER1	3.80E-07	7.271869879	0.42	0.003	0.001141088	9	CATSPER1
CST7	5.95E-07	6.553990114	0.261	0.12	0.001784629	9	CST7
TNFAIP61	8.99E-07	0.994699223	0.304	0.255	0.002696911	9	TNFAIP6
NR4A1	9.00E-07	2.472948016	0.281	0.19	0.002701154	9	NR4A1
VGF	1.35E-06	3.243328566	0.431	0.141	0.004046755	9	VGF
AP003086.1	2.32E-06	4.380845757	0.433	0.144	0.006948802	9	AP003086.1
CD4	2.38E-06	6.214570861	0.413	0.021	0.007137238	9	CD4
TESPA1	2.62E-06	6.285981871	0.268	0.189	0.007852089	9	TESPA1
MIR133A1HG	4.33E-06	1.123011948	0.353	0.082	0.013004107	9	MIR133A1HG
CORO1A	5.46E-06	7.106591341	0.417	0.045	0.016378784	9	CORO1A
AC124248.1	5.96E-06	11.08872307	0.277	0.035	0.01786672	9	AC124248.1
ATF31	6.45E-06	1.769932494	0.429	0.321	0.019342488	9	ATF3
KCNC3	6.64E-06	3.479874905	0.29	0.038	0.01990858	9	KCNC3
CD37	8.08E-06	11.59171355	0.453	0.033	0.024231546	9	CD37
CA14	8.63E-06	2.095979532	0.277	0.062	0.025901447	9	CA14
HSPA1B	1.55E-05	7.862101848	0.502	0.387	0.046530672	9	HSPA1B
LAT2	1.83E-05	10.63403911	0.42	0.052	0.054950823	9	LAT2
MAL	1.84E-05	0.898634977	0.263	0.143	0.055177174	9	MAL
TNFSF14	2.90E-05	7.6523007	0.288	0.105	0.087125885	9	TNFSF14
PLAC8	2.93E-05	9.468440929	0.408	0.117	0.087861932	9	PLAC8
HSPB11	4.36E-05	5.832846481	0.464	0.367	0.130752287	9	HSPB1
CCL22	4.59E-05	5.619601351	0.321	0.149	0.13779478	9	CCL22
GAST	5.00E-05	1.452398918	0.324	0.092	0.150087392	9	GAST
SUSD3	5.74E-05	4.710577286	0.297	0.109	0.172197666	9	SUSD3
EPB412	7.96E-05	1.07747589	0.299	0.323	0.238891503	9	EPB41
IFI30	9.03E-05	6.06376635	0.292	0.096	0.270942879	9	IFI30
RHAG1	0.000166231	5.046095818	0.304	0.355	0.49869427	9	RHAG
C17orf991	0.000289041	2.518500331	0.281	0.344	0.867123743	9	C17orf99
LY9	0.000292556	6.361628389	0.433	0.035	0.877667483	9	LY9
OLIG1	0.000302335	7.022230846	0.252	0.159	0.907006328	9	OLIG1
IQCN	0.000312139	1.697327657	0.259	0.067	0.936418054	9	IQCN
USP36	0.000315413	3.224350038	0.297	0.121	0.946238231	9	USP36
ADM2	0.00037759	4.579380817	0.435	0.217	1	9	ADM
S100A41	0.000440387	3.681753794	0.433	0.258	1	9	S100A4
HSPA6	0.000558542	2.069219982	0.453	0.157	1	9	HSPA6
WDFY4	0.000595743	4.50291295	0.406	0.037	1	9	WDFY4
AC244453.2	0.000603686	2.20181246	0.319	0.047	1	9	AC244453.2
ZFP362	0.000618683	1.987882958	0.366	0.347	1	9	ZFP36
HS3ST11	0.000990207	2.069160045	0.328	0.108	1	9	HS3ST1
GPR160	0.001027296	6.044679702	0.301	0.051	1	9	GPR160
IKZF11	0.001493643	8.195346171	0.319	0.035	1	9	IKZF1
RCSD1	0.001760299	5.331011505	0.4	0.025	1	9	RCSD1
ARL4A2	0.001920894	2.482703915	0.364	0.211	1	9	ARL4A
TBXAS1	0.001935914	10.61735379	0.395	0.055	1	9	TBXAS1
MYLK2	0.002104349	1.33345522	0.292	0.072	1	9	MYLK2
STXBP2	0.002402852	8.225121633	0.431	0.111	1	9	STXBP2
HMGB12	0.00257973	5.048512041	0.335	0.376	1	9	HMGB1
ARL6IP11	0.002988387	2.114374681	0.469	0.343	1	9	ARL6IP1
MEPE1	0.003038586	2.471398663	0.35	0.369	1	9	MEPE
TNF	0.0030663	15.54812921	0.386	0.077	1	9	TNF
LILRB2	0.003126405	9.113138741	0.413	0.071	1	9	LILRB2
FAM46A1	0.003405843	1.895630647	0.317	0.177	1	9	FAM46A
SLC51A	0.003576899	0.655803208	0.317	0.07	1	9	SLC51A
P2RY13	0.004044255	9.115418453	0.308	0.04	1	9	P2RY13
H3F3B	0.004634317	5.137674303	0.46	0.413	1	9	H3F3B
GREB1L	0.005268247	2.45386962	0.33	0.036	1	9	GREB1L
MT-ATP6	0.005610927	8.658340103	0.516	0.466	1	9	MT-ATP6
AC108693.11	0.006969638	2.399400377	0.339	0.117	1	9	AC108693.1
GNG2	0.007291455	2.250157106	0.429	0.175	1	9	GNG2
RAD51AP12	0.007682946	0.905434403	0.518	0.442	1	9	RAD51AP1
OPRL1	0.008818128	0.424583388	0.286	0.154	1	9	OPRL1
HMGB21	0.009429428	1.590772379	0.366	0.406	1	9	HMGB2
C19orf38	0.009466244	4.301935882	0.252	0.075	1	9	C19orf38
FCGRT	0.009617168	6.677121394	0.444	0.308	1	9	FCGRT
GPSM3	0.009730715	7.395550706	0.415	0.036	1	9	GPSM3
A2M2	1.63E-175	4.793693163	0.936	0.323	4.89E-172	10	A2M
MT2A1	8.39E-168	6.308767016	0.888	0.238	2.52E-164	10	MT2A
ABCC9	7.49E-167	10.81385954	0.867	0.09	2.25E-163	10	ABCC9
IGFBP71	2.93E-157	5.239220167	0.87	0.196	8.80E-154	10	IGFBP7
ITGA1	1.73E-146	7.92055722	0.829	0.103	5.20E-143	10	ITGA1
RGS16	1.44E-142	7.937245412	0.832	0.191	4.32E-139	10	RGS16
COL4A12	7.46E-142	5.666511244	0.883	0.317	2.24E-138	10	COL4A1
CALD1	2.67E-140	8.376141092	0.883	0.321	8.00E-137	10	CALD1
TMSB4X2	8.88E-121	2.273559358	0.857	0.282	2.67E-117	10	TMSB4X
EPS8	1.50E-119	10.83507788	0.832	0.278	4.50E-116	10	EPS8
TPM41	8.30E-114	0.326116972	0.829	0.345	2.49E-110	10	TPM4
FABP41	1.51E-113	6.331617234	0.745	0.143	4.52E-110	10	FABP4
FABP52	3.59E-111	5.616001797	0.783	0.241	1.08E-107	10	FABP5
COL4A21	2.92E-108	5.666802806	0.857	0.328	8.77E-105	10	COL4A2
RGS5	1.67E-105	10.39701233	0.755	0.055	5.00E-102	10	RGS5
IFITM31	3.11E-99	1.755573621	0.842	0.372	9.34E-96	10	IFITM3
KCNJ8	8.42E-96	12.96080721	0.717	0.089	2.53E-92	10	KCNJ8
NDUFA4L22	2.01E-93	3.43313351	0.768	0.322	6.02E-90	10	NDUFA4L2
MEF2C	7.29E-89	9.824104027	0.732	0.243	2.19E-85	10	MEF2C
THY11	3.08E-82	3.05411187	0.724	0.233	9.25E-79	10	THY1
CAV11	1.75E-81	0.453478206	0.742	0.251	5.24E-78	10	CAV1
PDGFRB	9.76E-79	9.479306527	0.727	0.169	2.93E-75	10	PDGFRB
ANGPT21	3.15E-77	6.043046836	0.666	0.129	9.46E-74	10	ANGPT2
VCL	1.02E-71	0.874598132	0.727	0.283	3.07E-68	10	VCL
PDLIM11	9.81E-69	3.761444207	0.63	0.153	2.94E-65	10	PDLIM1
ATF32	4.26E-68	1.292444162	0.732	0.313	1.28E-64	10	ATF3
GUCY1B11	4.95E-65	4.99648132	0.696	0.187	1.48E-61	10	GUCY1B1
PFN12	2.50E-63	0.942932711	0.745	0.355	7.49E-60	10	PFN1
MT1E1	1.39E-60	4.388268612	0.651	0.173	4.17E-57	10	MT1E
SLC2A31	1.71E-60	1.968483608	0.704	0.254	5.14E-57	10	SLC2A3
NOTCH3	1.35E-58	9.537629736	0.599	0.179	4.04E-55	10	NOTCH3
MYL9	3.63E-58	10.56789046	0.638	0.195	1.09E-54	10	MYL9
ARID5B	1.45E-56	8.880699667	0.714	0.31	4.36E-53	10	ARID5B
SOCS32	4.15E-55	4.1628442	0.571	0.233	1.24E-51	10	SOCS3
JAG1	1.26E-54	4.610899814	0.526	0.172	3.77E-51	10	JAG1
LGALS11	3.58E-54	0.381589852	0.702	0.375	1.07E-50	10	LGALS1
SYTL2	5.18E-53	1.863886481	0.607	0.193	1.55E-49	10	SYTL2
MYC1	1.68E-52	2.70474999	0.696	0.318	5.05E-49	10	MYC
CCL21	3.48E-52	3.794502304	0.607	0.22	1.04E-48	10	CCL2
GUCY1A2	4.39E-52	7.712267356	0.566	0.089	1.32E-48	10	GUCY1A2
MT1A	2.75E-49	8.940669284	0.599	0.117	8.24E-46	10	MT1A
TINAGL11	1.02E-48	4.635580376	0.421	0.035	3.05E-45	10	TINAGL1
FILIP1L1	1.56E-48	3.401979543	0.686	0.26	4.69E-45	10	FILIP1L
MYH11	8.02E-48	10.53843152	0.599	0.053	2.41E-44	10	MYH11
JUNB1	2.67E-46	3.445087469	0.671	0.366	8.00E-43	10	JUNB
LGALS31	1.47E-45	4.67845718	0.658	0.313	4.41E-42	10	LGALS3
AVPR1A	6.68E-45	9.530823498	0.571	0.073	2.00E-41	10	AVPR1A
EDNRA1	1.28E-44	3.062501604	0.628	0.166	3.83E-41	10	EDNRA
Sep-41	4.42E-44	2.241570796	0.592	0.151	1.33E-40	10	4-Sep
ENPEP	2.84E-43	5.061652359	0.594	0.149	8.52E-40	10	ENPEP
TRPC6	4.16E-43	12.89333665	0.556	0.086	1.25E-39	10	TRPC6
NR2F2	1.16E-42	4.647753302	0.633	0.231	3.48E-39	10	NR2F2
STEAP4	1.18E-41	5.241393163	0.531	0.129	3.55E-38	10	STEAP4
BMP51	2.50E-40	3.930144885	0.615	0.099	7.49E-37	10	BMP5
TPM1	1.34E-39	2.6740666	0.571	0.223	4.01E-36	10	TPM1
MYLK	3.45E-39	7.227903552	0.541	0.088	1.03E-35	10	MYLK
HBA23	2.17E-38	0.452977311	0.684	0.39	6.52E-35	10	HBA2
TIMP12	2.81E-37	1.764297013	0.625	0.338	8.44E-34	10	TIMP1
MT1X3	6.81E-37	3.040329783	0.589	0.208	2.04E-33	10	MT1X
HBG24	1.36E-36	1.300520606	0.679	0.378	4.09E-33	10	HBG2
IGFBP51	3.19E-36	0.375989471	0.161	0.309	9.58E-33	10	IGFBP5
LDHA3	5.83E-36	1.150200117	0.64	0.352	1.75E-32	10	LDHA
RAB312	8.39E-36	3.259054753	0.464	0.177	2.52E-32	10	RAB31
ADAMTS91	7.30E-35	3.461393064	0.571	0.167	2.19E-31	10	ADAMTS9
EGFLAM	2.83E-34	8.935236231	0.548	0.089	8.48E-31	10	EGFLAM
UACA1	7.41E-34	3.983597327	0.599	0.222	2.22E-30	10	UACA
PLAC91	2.11E-33	3.992641903	0.62	0.235	6.32E-30	10	PLAC9
GUCY1A1	4.38E-33	6.151586731	0.548	0.09	1.31E-29	10	GUCY1A1
MYL42	2.28E-28	2.552136121	0.51	0.284	6.83E-25	10	MYL4
TCIM1	1.54E-27	3.246456527	0.482	0.128	4.63E-24	10	TCIM
SULT1E1	4.25E-27	7.157316428	0.495	0.08	1.28E-23	10	SULT1E1
ARHGDIB1	5.28E-27	3.021859513	0.431	0.149	1.58E-23	10	ARHGDIB
ZFP363	7.66E-27	1.220351776	0.602	0.341	2.30E-23	10	ZFP36
NAPSB	8.06E-27	2.635432285	0.339	0.101	2.42E-23	10	NAPSB
GPM6B	7.83E-26	1.567008865	0.538	0.211	2.35E-22	10	GPM6B
DMP12	2.36E-25	0.894642655	0.477	0.262	7.09E-22	10	DMP1
SPARCL11	3.33E-25	3.871853154	0.556	0.336	9.99E-22	10	SPARCL1
CCND11	3.35E-25	5.916559327	0.352	0.177	1.00E-21	10	CCND1
DUSP51	5.35E-25	4.097446049	0.296	0.092	1.60E-21	10	DUSP5
NR4A31	2.54E-24	6.643679682	0.324	0.084	7.62E-21	10	NR4A3
MCAM1	2.72E-24	3.358787952	0.464	0.165	8.16E-21	10	MCAM
ACTA2	3.21E-24	8.678798718	0.426	0.131	9.62E-21	10	ACTA2
PPP1R12B	1.60E-23	6.798582853	0.37	0.095	4.81E-20	10	PPP1R12B
RCSD11	2.27E-23	3.950063334	0.263	0.03	6.82E-20	10	RCSD1
CCDC102B	1.03E-22	4.673009168	0.467	0.105	3.09E-19	10	CCDC102B
SERTAD11	1.33E-22	0.522652996	0.508	0.25	3.99E-19	10	SERTAD1
MT1M	5.33E-22	7.593468854	0.48	0.068	1.60E-18	10	MT1M
ADGRF51	8.67E-22	2.889253368	0.48	0.147	2.60E-18	10	ADGRF5
CPE2	1.60E-21	0.507095671	0.556	0.29	4.80E-18	10	CPE
CYTOR1	1.60E-21	2.00021801	0.503	0.193	4.81E-18	10	CYTOR
FAM129A	8.54E-21	2.346828249	0.536	0.156	2.56E-17	10	FAM129A
CSRP2	3.17E-20	2.935812738	0.431	0.177	9.52E-17	10	CSRP2
CYGB	5.16E-20	5.374472584	0.258	0.072	1.55E-16	10	CYGB
NR4A2	6.48E-20	4.177984506	0.464	0.158	1.94E-16	10	NR4A2
SERPINI1	2.18E-19	6.233192108	0.423	0.147	6.55E-16	10	SERPINI1
APOLD11	4.57E-19	5.935390034	0.393	0.101	1.37E-15	10	APOLD1
SERPINB10	4.91E-19	2.42150857	0.383	0.188	1.47E-15	10	SERPINB10
PLCL1	9.33E-19	7.434557831	0.487	0.103	2.80E-15	10	PLCL1
RASL12	1.26E-18	4.692837129	0.286	0.054	3.78E-15	10	RASL12
[truncated: 526 more rows]
